# Supplementary material for: Calculating fast differential genome coverages among metagenomic sources using micov
Source: Commun Biol. 2025 Nov 20;8:1624. doi: 10.1038/s42003-025-09007-6 (PMC12635244; doi:10.1038/s42003-025-09007-6)
Supplement: Supplementary file 3 — Supplementary Data 1 [file 42003_2025_9007_MOESM3_ESM.xlsx]

## Sheet: prep_16756
sample_name	experiment_accession
10317.X00214034	ERX10193515
10317.X00214072	ERX10193535
10317.THDMI.MX.BLANK6.6G	ERX10193468
10317.X00214162	ERX10193582
10317.X00213961	ERX10193478
10317.THDMI.MX.BLANK2.2G	ERX10193450
10317.X00214040	ERX10193519
10317.X00214019	ERX10193506
10317.X00214127	ERX10193568
10317.X00213993	ERX10193497
10317.X00214096	ERX10193549
10317.THDMI.MX.BLANK5.5G	ERX10193463
10317.THDMI.MX.BLANK1.1H	ERX10193447
10317.X00214192	ERX10193600
10317.X00214194	ERX10193602
10317.X00213987	ERX10193493
10317.THDMI.MX.BLANK3.3H	ERX10193455
10317.THDMI.MX.BLANK4.4H	ERX10193459
10317.THDMI.MX.BLANK6.6H	ERX10193469
10317.X00214164	ERX10193584
10317.X00214035	ERX10193516
10317.X00214177	ERX10193592
10317.THDMI.MX.BLANK2.2H	ERX10193451
10317.X00214128	ERX10193569
10317.X00214091	ERX10193545
10317.X00214184	ERX10193594
10317.X00214029	ERX10193512
10317.X00214135	ERX10193573
10317.X00214112	ERX10193557
10317.THDMI.MX.BLANK5.5H	ERX10193464
10317.THDMI.MX.BLANK1.1G	ERX10193446
10317.THDMI.MX.BLANK3.3G	ERX10193454
10317.THDMI.MX.BLANK1.1E	ERX10193444
10317.THDMI.MX.BLANK1.1F	ERX10193445
10317.THDMI.MX.BLANK2.2E	ERX10193448
10317.THDMI.MX.BLANK2.2F	ERX10193449
10317.THDMI.MX.BLANK3.3E	ERX10193452
10317.THDMI.MX.BLANK3.3F	ERX10193453
10317.THDMI.MX.BLANK4.4E	ERX10193456
10317.THDMI.MX.BLANK4.4F	ERX10193457
10317.THDMI.MX.BLANK4.4G	ERX10193458
10317.THDMI.MX.BLANK5.5D	ERX10193460
10317.THDMI.MX.BLANK5.5E	ERX10193461
10317.THDMI.MX.BLANK5.5F	ERX10193462
10317.THDMI.MX.BLANK6.6D	ERX10193465
10317.THDMI.MX.BLANK6.6E	ERX10193466
10317.THDMI.MX.BLANK6.6F	ERX10193467
10317.X00213943	ERX10193470
10317.X00213946	ERX10193471
10317.X00213947	ERX10193472
10317.X00213948	ERX10193473
10317.X00213952	ERX10193474
10317.X00213953	ERX10193475
10317.X00213957	ERX10193476
10317.X00213960	ERX10193477
10317.X00213962	ERX10193479
10317.X00213963	ERX10193480
10317.X00213968	ERX10193481
10317.X00213969	ERX10193482
10317.X00213974	ERX10193483
10317.X00213976	ERX10193484
10317.X00213977	ERX10193485
10317.X00213978	ERX10193486
10317.X00213980	ERX10193487
10317.X00213981	ERX10193488
10317.X00213982	ERX10193489
10317.X00213983	ERX10193490
10317.X00213984	ERX10193491
10317.X00213986	ERX10193492
10317.X00213988	ERX10193494
10317.X00213989	ERX10193495
10317.X00213990	ERX10193496
10317.X00213994	ERX10193498
10317.X00213997	ERX10193499
10317.X00214000	ERX10193500
10317.X00214005	ERX10193501
10317.X00214009	ERX10193502
10317.X00214010	ERX10193503
10317.X00214012	ERX10193504
10317.X00214015	ERX10193505
10317.X00214020	ERX10193507
10317.X00214023	ERX10193508
10317.X00214025	ERX10193509
10317.X00214026	ERX10193510
10317.X00214027	ERX10193511
10317.X00214030	ERX10193513
10317.X00214031	ERX10193514
10317.X00214038	ERX10193517
10317.X00214039	ERX10193518
10317.X00214041	ERX10193520
10317.X00214043	ERX10193521
10317.X00214044	ERX10193522
10317.X00214045	ERX10193523
10317.X00214048	ERX10193524
10317.X00214049	ERX10193525
10317.X00214052	ERX10193526
10317.X00214053	ERX10193527
10317.X00214055	ERX10193528
10317.X00214058	ERX10193529
10317.X00214060	ERX10193530
10317.X00214061	ERX10193531
10317.X00214065	ERX10193532
10317.X00214068	ERX10193533
10317.X00214070	ERX10193534
10317.X00214073	ERX10193536
10317.X00214074	ERX10193537
10317.X00214076	ERX10193538
10317.X00214077	ERX10193539
10317.X00214079	ERX10193540
10317.X00214080	ERX10193541
10317.X00214087	ERX10193542
10317.X00214088	ERX10193543
10317.X00214089	ERX10193544
10317.X00214092	ERX10193546
10317.X00214094	ERX10193547
10317.X00214095	ERX10193548
10317.X00214097	ERX10193550
10317.X00214098	ERX10193551
10317.X00214101	ERX10193552
10317.X00214103	ERX10193553
10317.X00214104	ERX10193554
10317.X00214108	ERX10193555
10317.X00214111	ERX10193556
10317.X00214114	ERX10193558
10317.X00214115	ERX10193559
10317.X00214116	ERX10193560
10317.X00214117	ERX10193561
10317.X00214118	ERX10193562
10317.X00214119	ERX10193563
10317.X00214121	ERX10193564
10317.X00214123	ERX10193565
10317.X00214124	ERX10193566
10317.X00214126	ERX10193567
10317.X00214129	ERX10193570
10317.X00214130	ERX10193571
10317.X00214132	ERX10193572
10317.X00214138	ERX10193574
10317.X00214139	ERX10193575
10317.X00214146	ERX10193576
10317.X00214148	ERX10193577
10317.X00214149	ERX10193578
10317.X00214152	ERX10193579
10317.X00214153	ERX10193580
10317.X00214161	ERX10193581
10317.X00214163	ERX10193583
10317.X00214165	ERX10193585
10317.X00214168	ERX10193586
10317.X00214169	ERX10193587
10317.X00214171	ERX10193588
10317.X00214172	ERX10193589
10317.X00214174	ERX10193590
10317.X00214176	ERX10193591
10317.X00214182	ERX10193593
10317.X00214185	ERX10193595
10317.X00214187	ERX10193596
10317.X00214188	ERX10193597
10317.X00214190	ERX10193598
10317.X00214191	ERX10193599
10317.X00214193	ERX10193601
10317.X00214196	ERX10193603
10317.X00214198	ERX10193604
10317.X00214199	ERX10193605
10317.X00214201	ERX10193606
10317.X00214203	ERX10193607
10317.X00214204	ERX10193608
10317.X00214206	ERX10193609
10317.X00214207	ERX10193610
10317.X00214213	ERX10193611
10317.X00214215	ERX10193612
10317.X00214220	ERX10193613
10317.X00214221	ERX10193614
10317.X00214222	ERX10193615
10317.X00214223	ERX10193616
10317.X00214224	ERX10193617
10317.X00214225	ERX10193618
10317.X00214227	ERX10193619
10317.X00214228	ERX10193620
10317.X00214229	ERX10193621
10317.X00214230	ERX10193622
10317.X00214232	ERX10193623
10317.X00214233	ERX10193624
10317.X00214234	ERX10193625
10317.X00214235	ERX10193626
10317.X00214236	ERX10193627
10317.X00214238	ERX10193628
10317.X00214239	ERX10193629
10317.X00214240	ERX10193630
10317.X00214242	ERX10193631
10317.X00214243	ERX10193632
10317.X00214244	ERX10193633
10317.X00214246	ERX10193634
10317.X00214247	ERX10193635
10317.X00214248	ERX10193636
10317.X00214249	ERX10193637
10317.X00214250	ERX10193638
10317.X00214258	ERX10193639
10317.X00214261	ERX10193640
10317.X00214263	ERX10193641
10317.X00214264	ERX10193642
10317.X00214265	ERX10193643
10317.X00214266	ERX10193644
10317.X00214267	ERX10193645
10317.X00214268	ERX10193646
10317.X00214269	ERX10193647
10317.X00214270	ERX10193648
10317.X00214272	ERX10193649
10317.X00214275	ERX10193650
10317.X00214276	ERX10193651
10317.X00214277	ERX10193652
10317.X00214280	ERX10193653
10317.X00214281	ERX10193654
10317.X00214282	ERX10193655
10317.X00214283	ERX10193656
10317.X00214284	ERX10193657
10317.X00214286	ERX10193658
10317.X00214289	ERX10193659
10317.X00214294	ERX10193660
10317.X00214295	ERX10193661
10317.X00214296	ERX10193662
10317.X00214298	ERX10193663
10317.X00214299	ERX10193664
10317.X00214305	ERX10193665
10317.X00214306	ERX10193666
10317.X00214307	ERX10193667
10317.X00214309	ERX10193668
10317.X00214310	ERX10193669
10317.X00214313	ERX10193670
10317.X00214315	ERX10193671
10317.X00214316	ERX10193672
10317.X00214319	ERX10193673
10317.X00214320	ERX10193674
10317.X00214321	ERX10193675
10317.X00214322	ERX10193676
10317.X00214324	ERX10193677
10317.X00214325	ERX10193678
10317.X00214326	ERX10193679
10317.X00214327	ERX10193680
10317.X00214328	ERX10193681
10317.X00214329	ERX10193682
10317.X00214330	ERX10193683
10317.X00214332	ERX10193684
10317.X00214333	ERX10193685
10317.X00214334	ERX10193686
10317.X00214335	ERX10193687
10317.X00214336	ERX10193688
10317.X00214341	ERX10193689
10317.X00214344	ERX10193690
10317.X00214350	ERX10193691
10317.X00214353	ERX10193692
10317.X00214354	ERX10193693
10317.X00214355	ERX10193694
10317.X00214357	ERX10193695
10317.X00214358	ERX10193696
10317.X00214364	ERX10193697
10317.X00214366	ERX10193698
10317.X00214367	ERX10193699
10317.X00214368	ERX10193700
10317.X00214369	ERX10193701
10317.X00214370	ERX10193702
10317.X00214372	ERX10193703
10317.X00214373	ERX10193704
10317.X00214377	ERX10193705
10317.X00214378	ERX10193706
10317.X00214379	ERX10193707
10317.X00214380	ERX10193708
10317.X00214383	ERX10193709
10317.X00214386	ERX10193710
10317.X00214387	ERX10193711
10317.X00214388	ERX10193712
10317.X00214391	ERX10193713
10317.X00214392	ERX10193714
10317.X00214393	ERX10193715
10317.X00214394	ERX10193716
10317.X00214396	ERX10193717
10317.X00214397	ERX10193718
10317.X00214399	ERX10193719
10317.X00214400	ERX10193720
10317.X00214401	ERX10193721
10317.X00214402	ERX10193722
10317.X00214404	ERX10193723
10317.X00214406	ERX10193724
10317.X00214409	ERX10193725
10317.X00214411	ERX10193726
10317.X00214413	ERX10193727
10317.X00214414	ERX10193728
10317.X00214415	ERX10193729
10317.X00214420	ERX10193730
10317.X00214421	ERX10193731
10317.X00214422	ERX10193732
10317.X00214423	ERX10193733
10317.X00214426	ERX10193734
10317.X00214427	ERX10193735
10317.X00214429	ERX10193736
10317.X00214437	ERX10193737
10317.X00214438	ERX10193738
10317.X00214439	ERX10193739
10317.X00214440	ERX10193740
10317.X00214442	ERX10193741
10317.X00214449	ERX10193742
10317.X00214453	ERX10193743
10317.X00214454	ERX10193744
10317.X00214457	ERX10193745
10317.X00214460	ERX10193746
10317.X00214464	ERX10193747
10317.X00214468	ERX10193748
10317.X00214478	ERX10193749
10317.X00214483	ERX10193750
10317.X00214484	ERX10193751
10317.X00214486	ERX10193752
10317.X00214488	ERX10193753
10317.X00214512	ERX10193754
10317.X00214519	ERX10193755
10317.X00214520	ERX10193756
10317.X00214522	ERX10193757
10317.X00214523	ERX10193758
10317.X00214529	ERX10193759
10317.X00214530	ERX10193760
10317.X00214533	ERX10193761
10317.X00214542	ERX10193762
10317.X00214543	ERX10193763
10317.X00214554	ERX10193764
10317.X00214555	ERX10193765
10317.X00214561	ERX10193766
10317.X00214562	ERX10193767
10317.X00214574	ERX10193768
10317.X00214576	ERX10193769
10317.X00214584	ERX10193770
10317.X00214589	ERX10193771
10317.X00214592	ERX10193772
10317.X00214597	ERX10193773
10317.X00214602	ERX10193774
10317.X00214608	ERX10193775
10317.X00214612	ERX10193776
10317.X00214625	ERX10193777
10317.X00214626	ERX10193778
10317.X00214627	ERX10193779
10317.X00214634	ERX10193780
10317.X00214636	ERX10193781
10317.X00214637	ERX10193782
10317.X00214638	ERX10193783
10317.X00214652	ERX10193784
10317.X00214654	ERX10193785
10317.X00214657	ERX10193786
10317.X00214659	ERX10193787
10317.X00214662	ERX10193788
10317.X00214665	ERX10193789
10317.X00214669	ERX10193790
10317.X00214670	ERX10193791
10317.X00214677	ERX10193792
10317.X00214684	ERX10193793
10317.X00214686	ERX10193794
10317.X00214691	ERX10193795
10317.X00214694	ERX10193796
10317.X00214695	ERX10193797
10317.X00214697	ERX10193798
10317.X00214710	ERX10193799
10317.X00214727	ERX10193800
10317.X00214732	ERX10193801
10317.X00214733	ERX10193802
10317.X00214746	ERX10193803
10317.X00214754	ERX10193804
10317.X00214767	ERX10193805
10317.X00214785	ERX10193806
10317.X00214791	ERX10193807
10317.X00214793	ERX10193808
10317.X00214801	ERX10193809
10317.X00214803	ERX10193810
10317.X00214812	ERX10193811
10317.X00214815	ERX10193812
10317.X00214830	ERX10193813
10317.X00214835	ERX10193814
10317.X00214836	ERX10193815
10317.X00214838	ERX10193816
10317.X00214849	ERX10193817
10317.X00214853	ERX10193818
10317.X00214854	ERX10193819
10317.X00214857	ERX10193820
10317.X00214882	ERX10193821
10317.X00214884	ERX10193822
10317.X00214889	ERX10193823
10317.X00214890	ERX10193824
10317.X00214891	ERX10193825
10317.X00214895	ERX10193826
10317.X00214897	ERX10193827
10317.X00214899	ERX10193828
10317.X00214905	ERX10193829
10317.X00214908	ERX10193830
10317.X00214917	ERX10193831
10317.X00214920	ERX10193832
10317.X00214927	ERX10193833
10317.X00214932	ERX10193834
10317.X00214935	ERX10193835
10317.X00214940	ERX10193836
10317.X00214942	ERX10193837
10317.X00214944	ERX10193838
10317.X00214954	ERX10193839
10317.X00214957	ERX10193840
10317.X00214961	ERX10193841
10317.X00214968	ERX10193842
10317.X00214971	ERX10193843
10317.X00214982	ERX10193844
10317.X00214984	ERX10193845
10317.X00214992	ERX10193846
10317.X00214993	ERX10193847
10317.X00214996	ERX10193848
10317.X00215003	ERX10193849
10317.X00215005	ERX10193850
10317.X00215007	ERX10193851
10317.X00215010	ERX10193852
10317.X00215013	ERX10193853
10317.X00215016	ERX10193854
10317.X00215018	ERX10193855
10317.X00215032	ERX10193856
10317.X00215036	ERX10193857
10317.X00215040	ERX10193858
10317.X00215041	ERX10193859
10317.X00215044	ERX10193860
10317.X00215045	ERX10193861
10317.X00215051	ERX10193862
10317.X00215060	ERX10193863
10317.X00215063	ERX10193864
10317.X00215075	ERX10193865
10317.X00215078	ERX10193866
10317.X00215081	ERX10193867
10317.X00215082	ERX10193868
10317.X00215086	ERX10193869
10317.X00215087	ERX10193870
10317.X00215088	ERX10193871
10317.X00215090	ERX10193872
10317.X00215093	ERX10193873
10317.X00215095	ERX10193874
10317.X00215106	ERX10193875
10317.X00215116	ERX10193876
10317.X00215118	ERX10193877
10317.X00215119	ERX10193878
10317.X00215121	ERX10193879
10317.X00215125	ERX10193880
10317.X00215147	ERX10193881
10317.X00215153	ERX10193882
10317.X00215160	ERX10193883
10317.X00215167	ERX10193884
10317.X00215169	ERX10193885
10317.X00215172	ERX10193886
10317.X00215182	ERX10193887
10317.X00215184	ERX10193888
10317.X00215186	ERX10193889
10317.X00215188	ERX10193890
10317.X00215199	ERX10193891
10317.X00215200	ERX10193892
10317.X00215202	ERX10193893
10317.X00215204	ERX10193894
10317.X00215207	ERX10193895
10317.X00215210	ERX10193896
10317.X00215211	ERX10193897
10317.X00215215	ERX10193898
10317.X00215221	ERX10193899
10317.X00215223	ERX10193900
10317.X00215224	ERX10193901
10317.X00215234	ERX10193902
10317.X00215236	ERX10193903
10317.X00215239	ERX10193904
10317.X00215241	ERX10193905
10317.X00215244	ERX10193906
10317.X00215249	ERX10193907
10317.X00215252	ERX10193908
10317.X00215256	ERX10193909
10317.X00215265	ERX10193910
10317.X00215272	ERX10193911
10317.X00215273	ERX10193912
10317.X00215283	ERX10193913
10317.X00215284	ERX10193914
10317.X00215286	ERX10193915
10317.X00215291	ERX10193916
10317.X00215297	ERX10193917
10317.X00215301	ERX10193918
10317.X00215305	ERX10193919
10317.X00215312	ERX10193920
10317.X00215319	ERX10193921
10317.X00215321	ERX10193922
10317.X00215328	ERX10193923
10317.X00215342	ERX10193924
10317.X00215358	ERX10193925
10317.X00215359	ERX10193926
10317.X00215372	ERX10193927
10317.X00215374	ERX10193928
10317.X00215375	ERX10193929
10317.X00215379	ERX10193930
10317.X00215387	ERX10193931
10317.X00215389	ERX10193932
10317.X00215391	ERX10193933
10317.X00215398	ERX10193934
10317.X00215412	ERX10193935
10317.X00215426	ERX10193936
10317.X00215430	ERX10193937
10317.X00215450	ERX10193938
10317.X00215453	ERX10193939
10317.X00215454	ERX10193940
10317.X00215456	ERX10193941
10317.X00215460	ERX10193942
10317.X00215461	ERX10193943
10317.X00215464	ERX10193944
10317.X00215467	ERX10193945
10317.X00215474	ERX10193946
10317.X00215475	ERX10193947
10317.X00215482	ERX10193948
10317.X00215488	ERX10193949
10317.X00215505	ERX10193950
10317.X00215508	ERX10193951
10317.X00215509	ERX10193952
10317.X00215515	ERX10193953
10317.X00215517	ERX10193954
10317.X00215519	ERX10193955
10317.X00215522	ERX10193956
10317.X00215526	ERX10193957
10317.X00215553	ERX10193958
10317.X00215556	ERX10193959
10317.X00215569	ERX10193960
10317.X00215577	ERX10193961
10317.X00215585	ERX10193962
10317.X00215588	ERX10193963
10317.X00215589	ERX10193964
10317.X00215591	ERX10193965
10317.X00215595	ERX10193966
10317.X00215602	ERX10193967
10317.X00215605	ERX10193968
10317.X00215612	ERX10193969
10317.X00215613	ERX10193970
10317.X00215616	ERX10193971
10317.X00215648	ERX10193972
10317.X00215680	ERX10193973
10317.X00215686	ERX10193974
10317.X00215689	ERX10193975
10317.X00215692	ERX10193976
10317.X00215701	ERX10193977
10317.X00215703	ERX10193978
10317.X00215704	ERX10193979
10317.X00215706	ERX10193980
10317.X00215732	ERX10193981
10317.X00215744	ERX10193982
10317.X00215757	ERX10193983
10317.X00215765	ERX10193984
10317.X00215768	ERX10193985
10317.X00215772	ERX10193986
10317.X00215775	ERX10193987
10317.X00215777	ERX10193988
10317.X00215779	ERX10193989
10317.X00215781	ERX10193990
10317.X00215783	ERX10193991
10317.X00215785	ERX10193992
10317.X00215798	ERX10193993
10317.X00215800	ERX10193994
10317.X00215804	ERX10193995
10317.X00215806	ERX10193996
10317.X00215811	ERX10193997
10317.X00215818	ERX10193998
10317.X00215824	ERX10193999
10317.X00215834	ERX10194000
10317.X00215847	ERX10194001
10317.X00215855	ERX10194002
10317.X00215863	ERX10194003
10317.X00215867	ERX10194004
10317.X00215870	ERX10194005
10317.X00215875	ERX10194006
10317.X00215878	ERX10194007
10317.X00215884	ERX10194008
10317.X00215889	ERX10194009
10317.X00215898	ERX10194010
10317.X00215902	ERX10194011
10317.X00215919	ERX10194012
10317.X00215921	ERX10194013
10317.X00215925	ERX10194014
10317.X00215926	ERX10194015
10317.X00215928	ERX10194016
10317.X00215929	ERX10194017
10317.X00215939	ERX10194018

## Sheet: prep_16761
sample_name	experiment_accession
10317.X00214321	ERX10194315
10317.X00214089	ERX10194184
10317.X00214187	ERX10194236
10317.X00214483	ERX10194390
10317.X00214121	ERX10194204
10317.X00214098	ERX10194191
10317.X00214284	ERX10194297
10317.X00214325	ERX10194318
10317.X00214512	ERX10194394
10317.X00214191	ERX10194239
10317.X00214171	ERX10194228
10317.X00213957	ERX10194116
10317.X00214193	ERX10194241
10317.X00214070	ERX10194174
10317.X00214092	ERX10194186
10317.X00214306	ERX10194306
10317.X00214438	ERX10194378
10317.X00214574	ERX10194408
10317.X00214264	ERX10194282
10317.X00213989	ERX10194135
10317.X00214530	ERX10194400
10317.X00214282	ERX10194295
10317.X00214315	ERX10194311
10317.X00214039	ERX10194158
10317.X00213977	ERX10194125
10317.X00214139	ERX10194215
10317.X00214009	ERX10194142
10317.X00214236	ERX10194267
10317.X00214118	ERX10194202
10317.X00214592	ERX10194412
10317.X00214198	ERX10194244
10317.X00214130	ERX10194211
10317.X00214221	ERX10194254
10317.X00214364	ERX10194337
10317.X00214326	ERX10194319
10317.X00214234	ERX10194265
10317.X00214561	ERX10194406
10317.X00213974	ERX10194123
10317.X00214263	ERX10194281
10317.X00214529	ERX10194399
10317.X00213988	ERX10194134
10317.X00214429	ERX10194376
10317.X00214244	ERX10194273
10317.X00214313	ERX10194310
10317.X00214367	ERX10194339
10317.X00214421	ERX10194371
10317.X00214286	ERX10194298
10317.X00214060	ERX10194170
10317.X00214101	ERX10194192
10317.X00214305	ERX10194305
10317.X00214554	ERX10194404
10317.X00214272	ERX10194289
10317.X00214124	ERX10194206
10317.THDMI.MX.BLANK6.6H	ERX10194109
10317.X00214785	ERX10194446
10317.X00214895	ERX10194466
10317.X00214397	ERX10194358
10317.X00214710	ERX10194439
10317.X00214164	ERX10194224
10317.X00214199	ERX10194245
10317.X00214035	ERX10194156
10317.X00214177	ERX10194232
10317.X00214230	ERX10194262
10317.THDMI.MX.BLANK2.2H	ERX10194091
10317.X00214128	ERX10194209
10317.X00215878	ERX10194647
10317.X00214091	ERX10194185
10317.X00215612	ERX10194609
10317.X00214992	ERX10194486
10317.X00214222	ERX10194255
10317.X00214184	ERX10194234
10317.X00214029	ERX10194152
10317.X00214908	ERX10194470
10317.X00215505	ERX10194590
10317.X00214488	ERX10194393
10317.X00214652	ERX10194424
10317.X00214228	ERX10194260
10317.X00214319	ERX10194313
10317.X00214135	ERX10194213
10317.X00214258	ERX10194279
10317.X00215783	ERX10194631
10317.X00214112	ERX10194197
10317.THDMI.MX.BLANK5.5H	ERX10194104
10317.X00214045	ERX10194163
10317.X00213978	ERX10194126
10317.X00213986	ERX10194132
10317.X00214041	ERX10194160
10317.X00214053	ERX10194167
10317.THDMI.MX.BLANK1.1E	ERX10194084
10317.THDMI.MX.BLANK1.1F	ERX10194085
10317.THDMI.MX.BLANK1.1G	ERX10194086
10317.THDMI.MX.BLANK1.1H	ERX10194087
10317.THDMI.MX.BLANK2.2E	ERX10194088
10317.THDMI.MX.BLANK2.2F	ERX10194089
10317.THDMI.MX.BLANK2.2G	ERX10194090
10317.THDMI.MX.BLANK3.3E	ERX10194092
10317.THDMI.MX.BLANK3.3F	ERX10194093
10317.THDMI.MX.BLANK3.3G	ERX10194094
10317.THDMI.MX.BLANK3.3H	ERX10194095
10317.THDMI.MX.BLANK4.4E	ERX10194096
10317.THDMI.MX.BLANK4.4F	ERX10194097
10317.THDMI.MX.BLANK4.4G	ERX10194098
10317.THDMI.MX.BLANK4.4H	ERX10194099
10317.THDMI.MX.BLANK5.5D	ERX10194100
10317.THDMI.MX.BLANK5.5E	ERX10194101
10317.THDMI.MX.BLANK5.5F	ERX10194102
10317.THDMI.MX.BLANK5.5G	ERX10194103
10317.THDMI.MX.BLANK6.6D	ERX10194105
10317.THDMI.MX.BLANK6.6E	ERX10194106
10317.THDMI.MX.BLANK6.6F	ERX10194107
10317.THDMI.MX.BLANK6.6G	ERX10194108
10317.X00213943	ERX10194110
10317.X00213946	ERX10194111
10317.X00213947	ERX10194112
10317.X00213948	ERX10194113
10317.X00213952	ERX10194114
10317.X00213953	ERX10194115
10317.X00213960	ERX10194117
10317.X00213961	ERX10194118
10317.X00213962	ERX10194119
10317.X00213963	ERX10194120
10317.X00213968	ERX10194121
10317.X00213969	ERX10194122
10317.X00213976	ERX10194124
10317.X00213980	ERX10194127
10317.X00213981	ERX10194128
10317.X00213982	ERX10194129
10317.X00213983	ERX10194130
10317.X00213984	ERX10194131
10317.X00213987	ERX10194133
10317.X00213990	ERX10194136
10317.X00213993	ERX10194137
10317.X00213994	ERX10194138
10317.X00213997	ERX10194139
10317.X00214000	ERX10194140
10317.X00214005	ERX10194141
10317.X00214010	ERX10194143
10317.X00214012	ERX10194144
10317.X00214015	ERX10194145
10317.X00214019	ERX10194146
10317.X00214020	ERX10194147
10317.X00214023	ERX10194148
10317.X00214025	ERX10194149
10317.X00214026	ERX10194150
10317.X00214027	ERX10194151
10317.X00214030	ERX10194153
10317.X00214031	ERX10194154
10317.X00214034	ERX10194155
10317.X00214038	ERX10194157
10317.X00214040	ERX10194159
10317.X00214043	ERX10194161
10317.X00214044	ERX10194162
10317.X00214048	ERX10194164
10317.X00214049	ERX10194165
10317.X00214052	ERX10194166
10317.X00214055	ERX10194168
10317.X00214058	ERX10194169
10317.X00214061	ERX10194171
10317.X00214065	ERX10194172
10317.X00214068	ERX10194173
10317.X00214072	ERX10194175
10317.X00214073	ERX10194176
10317.X00214074	ERX10194177
10317.X00214076	ERX10194178
10317.X00214077	ERX10194179
10317.X00214079	ERX10194180
10317.X00214080	ERX10194181
10317.X00214087	ERX10194182
10317.X00214088	ERX10194183
10317.X00214094	ERX10194187
10317.X00214095	ERX10194188
10317.X00214096	ERX10194189
10317.X00214097	ERX10194190
10317.X00214103	ERX10194193
10317.X00214104	ERX10194194
10317.X00214108	ERX10194195
10317.X00214111	ERX10194196
10317.X00214114	ERX10194198
10317.X00214115	ERX10194199
10317.X00214116	ERX10194200
10317.X00214117	ERX10194201
10317.X00214119	ERX10194203
10317.X00214123	ERX10194205
10317.X00214126	ERX10194207
10317.X00214127	ERX10194208
10317.X00214129	ERX10194210
10317.X00214132	ERX10194212
10317.X00214138	ERX10194214
10317.X00214146	ERX10194216
10317.X00214148	ERX10194217
10317.X00214149	ERX10194218
10317.X00214152	ERX10194219
10317.X00214153	ERX10194220
10317.X00214161	ERX10194221
10317.X00214162	ERX10194222
10317.X00214163	ERX10194223
10317.X00214165	ERX10194225
10317.X00214168	ERX10194226
10317.X00214169	ERX10194227
10317.X00214172	ERX10194229
10317.X00214174	ERX10194230
10317.X00214176	ERX10194231
10317.X00214182	ERX10194233
10317.X00214185	ERX10194235
10317.X00214188	ERX10194237
10317.X00214190	ERX10194238
10317.X00214192	ERX10194240
10317.X00214194	ERX10194242
10317.X00214196	ERX10194243
10317.X00214201	ERX10194246
10317.X00214203	ERX10194247
10317.X00214204	ERX10194248
10317.X00214206	ERX10194249
10317.X00214207	ERX10194250
10317.X00214213	ERX10194251
10317.X00214215	ERX10194252
10317.X00214220	ERX10194253
10317.X00214223	ERX10194256
10317.X00214224	ERX10194257
10317.X00214225	ERX10194258
10317.X00214227	ERX10194259
10317.X00214229	ERX10194261
10317.X00214232	ERX10194263
10317.X00214233	ERX10194264
10317.X00214235	ERX10194266
10317.X00214238	ERX10194268
10317.X00214239	ERX10194269
10317.X00214240	ERX10194270
10317.X00214242	ERX10194271
10317.X00214243	ERX10194272
10317.X00214246	ERX10194274
10317.X00214247	ERX10194275
10317.X00214248	ERX10194276
10317.X00214249	ERX10194277
10317.X00214250	ERX10194278
10317.X00214261	ERX10194280
10317.X00214265	ERX10194283
10317.X00214266	ERX10194284
10317.X00214267	ERX10194285
10317.X00214268	ERX10194286
10317.X00214269	ERX10194287
10317.X00214270	ERX10194288
10317.X00214275	ERX10194290
10317.X00214276	ERX10194291
10317.X00214277	ERX10194292
10317.X00214280	ERX10194293
10317.X00214281	ERX10194294
10317.X00214283	ERX10194296
10317.X00214289	ERX10194299
10317.X00214294	ERX10194300
10317.X00214295	ERX10194301
10317.X00214296	ERX10194302
10317.X00214298	ERX10194303
10317.X00214299	ERX10194304
10317.X00214307	ERX10194307
10317.X00214309	ERX10194308
10317.X00214310	ERX10194309
10317.X00214316	ERX10194312
10317.X00214320	ERX10194314
10317.X00214322	ERX10194316
10317.X00214324	ERX10194317
10317.X00214327	ERX10194320
10317.X00214328	ERX10194321
10317.X00214329	ERX10194322
10317.X00214330	ERX10194323
10317.X00214332	ERX10194324
10317.X00214333	ERX10194325
10317.X00214334	ERX10194326
10317.X00214335	ERX10194327
10317.X00214336	ERX10194328
10317.X00214341	ERX10194329
10317.X00214344	ERX10194330
10317.X00214350	ERX10194331
10317.X00214353	ERX10194332
10317.X00214354	ERX10194333
10317.X00214355	ERX10194334
10317.X00214357	ERX10194335
10317.X00214358	ERX10194336
10317.X00214366	ERX10194338
10317.X00214368	ERX10194340
10317.X00214369	ERX10194341
10317.X00214370	ERX10194342
10317.X00214372	ERX10194343
10317.X00214373	ERX10194344
10317.X00214377	ERX10194345
10317.X00214378	ERX10194346
10317.X00214379	ERX10194347
10317.X00214380	ERX10194348
10317.X00214383	ERX10194349
10317.X00214386	ERX10194350
10317.X00214387	ERX10194351
10317.X00214388	ERX10194352
10317.X00214391	ERX10194353
10317.X00214392	ERX10194354
10317.X00214393	ERX10194355
10317.X00214394	ERX10194356
10317.X00214396	ERX10194357
10317.X00214399	ERX10194359
10317.X00214400	ERX10194360
10317.X00214401	ERX10194361
10317.X00214402	ERX10194362
10317.X00214404	ERX10194363
10317.X00214406	ERX10194364
10317.X00214409	ERX10194365
10317.X00214411	ERX10194366
10317.X00214413	ERX10194367
10317.X00214414	ERX10194368
10317.X00214415	ERX10194369
10317.X00214420	ERX10194370
10317.X00214422	ERX10194372
10317.X00214423	ERX10194373
10317.X00214426	ERX10194374
10317.X00214427	ERX10194375
10317.X00214437	ERX10194377
10317.X00214439	ERX10194379
10317.X00214440	ERX10194380
10317.X00214442	ERX10194381
10317.X00214449	ERX10194382
10317.X00214453	ERX10194383
10317.X00214454	ERX10194384
10317.X00214457	ERX10194385
10317.X00214460	ERX10194386
10317.X00214464	ERX10194387
10317.X00214468	ERX10194388
10317.X00214478	ERX10194389
10317.X00214484	ERX10194391
10317.X00214486	ERX10194392
10317.X00214519	ERX10194395
10317.X00214520	ERX10194396
10317.X00214522	ERX10194397
10317.X00214523	ERX10194398
10317.X00214533	ERX10194401
10317.X00214542	ERX10194402
10317.X00214543	ERX10194403
10317.X00214555	ERX10194405
10317.X00214562	ERX10194407
10317.X00214576	ERX10194409
10317.X00214584	ERX10194410
10317.X00214589	ERX10194411
10317.X00214597	ERX10194413
10317.X00214602	ERX10194414
10317.X00214608	ERX10194415
10317.X00214612	ERX10194416
10317.X00214625	ERX10194417
10317.X00214626	ERX10194418
10317.X00214627	ERX10194419
10317.X00214634	ERX10194420
10317.X00214636	ERX10194421
10317.X00214637	ERX10194422
10317.X00214638	ERX10194423
10317.X00214654	ERX10194425
10317.X00214657	ERX10194426
10317.X00214659	ERX10194427
10317.X00214662	ERX10194428
10317.X00214665	ERX10194429
10317.X00214669	ERX10194430
10317.X00214670	ERX10194431
10317.X00214677	ERX10194432
10317.X00214684	ERX10194433
10317.X00214686	ERX10194434
10317.X00214691	ERX10194435
10317.X00214694	ERX10194436
10317.X00214695	ERX10194437
10317.X00214697	ERX10194438
10317.X00214727	ERX10194440
10317.X00214732	ERX10194441
10317.X00214733	ERX10194442
10317.X00214746	ERX10194443
10317.X00214754	ERX10194444
10317.X00214767	ERX10194445
10317.X00214791	ERX10194447
10317.X00214793	ERX10194448
10317.X00214801	ERX10194449
10317.X00214803	ERX10194450
10317.X00214812	ERX10194451
10317.X00214815	ERX10194452
10317.X00214830	ERX10194453
10317.X00214835	ERX10194454
10317.X00214836	ERX10194455
10317.X00214838	ERX10194456
10317.X00214849	ERX10194457
10317.X00214853	ERX10194458
10317.X00214854	ERX10194459
10317.X00214857	ERX10194460
10317.X00214882	ERX10194461
10317.X00214884	ERX10194462
10317.X00214889	ERX10194463
10317.X00214890	ERX10194464
10317.X00214891	ERX10194465
10317.X00214897	ERX10194467
10317.X00214899	ERX10194468
10317.X00214905	ERX10194469
10317.X00214917	ERX10194471
10317.X00214920	ERX10194472
10317.X00214927	ERX10194473
10317.X00214932	ERX10194474
10317.X00214935	ERX10194475
10317.X00214940	ERX10194476
10317.X00214942	ERX10194477
10317.X00214944	ERX10194478
10317.X00214954	ERX10194479
10317.X00214957	ERX10194480
10317.X00214961	ERX10194481
10317.X00214968	ERX10194482
10317.X00214971	ERX10194483
10317.X00214982	ERX10194484
10317.X00214984	ERX10194485
10317.X00214993	ERX10194487
10317.X00214996	ERX10194488
10317.X00215003	ERX10194489
10317.X00215005	ERX10194490
10317.X00215007	ERX10194491
10317.X00215010	ERX10194492
10317.X00215013	ERX10194493
10317.X00215016	ERX10194494
10317.X00215018	ERX10194495
10317.X00215032	ERX10194496
10317.X00215036	ERX10194497
10317.X00215040	ERX10194498
10317.X00215041	ERX10194499
10317.X00215044	ERX10194500
10317.X00215045	ERX10194501
10317.X00215051	ERX10194502
10317.X00215060	ERX10194503
10317.X00215063	ERX10194504
10317.X00215075	ERX10194505
10317.X00215078	ERX10194506
10317.X00215081	ERX10194507
10317.X00215082	ERX10194508
10317.X00215086	ERX10194509
10317.X00215087	ERX10194510
10317.X00215088	ERX10194511
10317.X00215090	ERX10194512
10317.X00215093	ERX10194513
10317.X00215095	ERX10194514
10317.X00215106	ERX10194515
10317.X00215116	ERX10194516
10317.X00215118	ERX10194517
10317.X00215119	ERX10194518
10317.X00215121	ERX10194519
10317.X00215125	ERX10194520
10317.X00215147	ERX10194521
10317.X00215153	ERX10194522
10317.X00215160	ERX10194523
10317.X00215167	ERX10194524
10317.X00215169	ERX10194525
10317.X00215172	ERX10194526
10317.X00215182	ERX10194527
10317.X00215184	ERX10194528
10317.X00215186	ERX10194529
10317.X00215188	ERX10194530
10317.X00215199	ERX10194531
10317.X00215200	ERX10194532
10317.X00215202	ERX10194533
10317.X00215204	ERX10194534
10317.X00215207	ERX10194535
10317.X00215210	ERX10194536
10317.X00215211	ERX10194537
10317.X00215215	ERX10194538
10317.X00215221	ERX10194539
10317.X00215223	ERX10194540
10317.X00215224	ERX10194541
10317.X00215234	ERX10194542
10317.X00215236	ERX10194543
10317.X00215239	ERX10194544
10317.X00215241	ERX10194545
10317.X00215244	ERX10194546
10317.X00215249	ERX10194547
10317.X00215252	ERX10194548
10317.X00215256	ERX10194549
10317.X00215265	ERX10194550
10317.X00215272	ERX10194551
10317.X00215273	ERX10194552
10317.X00215283	ERX10194553
10317.X00215284	ERX10194554
10317.X00215286	ERX10194555
10317.X00215291	ERX10194556
10317.X00215297	ERX10194557
10317.X00215301	ERX10194558
10317.X00215305	ERX10194559
10317.X00215312	ERX10194560
10317.X00215319	ERX10194561
10317.X00215321	ERX10194562
10317.X00215328	ERX10194563
10317.X00215342	ERX10194564
10317.X00215358	ERX10194565
10317.X00215359	ERX10194566
10317.X00215372	ERX10194567
10317.X00215374	ERX10194568
10317.X00215375	ERX10194569
10317.X00215379	ERX10194570
10317.X00215387	ERX10194571
10317.X00215389	ERX10194572
10317.X00215391	ERX10194573
10317.X00215398	ERX10194574
10317.X00215412	ERX10194575
10317.X00215426	ERX10194576
10317.X00215430	ERX10194577
10317.X00215450	ERX10194578
10317.X00215453	ERX10194579
10317.X00215454	ERX10194580
10317.X00215456	ERX10194581
10317.X00215460	ERX10194582
10317.X00215461	ERX10194583
10317.X00215464	ERX10194584
10317.X00215467	ERX10194585
10317.X00215474	ERX10194586
10317.X00215475	ERX10194587
10317.X00215482	ERX10194588
10317.X00215488	ERX10194589
10317.X00215508	ERX10194591
10317.X00215509	ERX10194592
10317.X00215515	ERX10194593
10317.X00215517	ERX10194594
10317.X00215519	ERX10194595
10317.X00215522	ERX10194596
10317.X00215526	ERX10194597
10317.X00215553	ERX10194598
10317.X00215556	ERX10194599
10317.X00215569	ERX10194600
10317.X00215577	ERX10194601
10317.X00215585	ERX10194602
10317.X00215588	ERX10194603
10317.X00215589	ERX10194604
10317.X00215591	ERX10194605
10317.X00215595	ERX10194606
10317.X00215602	ERX10194607
10317.X00215605	ERX10194608
10317.X00215613	ERX10194610
10317.X00215616	ERX10194611
10317.X00215648	ERX10194612
10317.X00215680	ERX10194613
10317.X00215686	ERX10194614
10317.X00215689	ERX10194615
10317.X00215692	ERX10194616
10317.X00215701	ERX10194617
10317.X00215703	ERX10194618
10317.X00215704	ERX10194619
10317.X00215706	ERX10194620
10317.X00215732	ERX10194621
10317.X00215744	ERX10194622
10317.X00215757	ERX10194623
10317.X00215765	ERX10194624
10317.X00215768	ERX10194625
10317.X00215772	ERX10194626
10317.X00215775	ERX10194627
10317.X00215777	ERX10194628
10317.X00215779	ERX10194629
10317.X00215781	ERX10194630
10317.X00215785	ERX10194632
10317.X00215798	ERX10194633
10317.X00215800	ERX10194634
10317.X00215804	ERX10194635
10317.X00215806	ERX10194636
10317.X00215811	ERX10194637
10317.X00215818	ERX10194638
10317.X00215824	ERX10194639
10317.X00215834	ERX10194640
10317.X00215847	ERX10194641
10317.X00215855	ERX10194642
10317.X00215863	ERX10194643
10317.X00215867	ERX10194644
10317.X00215870	ERX10194645
10317.X00215875	ERX10194646
10317.X00215884	ERX10194648
10317.X00215889	ERX10194649
10317.X00215898	ERX10194650
10317.X00215902	ERX10194651
10317.X00215919	ERX10194652
10317.X00215921	ERX10194653
10317.X00215925	ERX10194654
10317.X00215926	ERX10194655
10317.X00215928	ERX10194656
10317.X00215929	ERX10194657
10317.X00215939	ERX10194658

## Sheet: prep_16766
sample_name	experiment_accession
10317.X00214890	ERX10204799
10317.X00214669	ERX10204795
10317.X00214286	ERX10204775
10317.X00214554	ERX10204787
10317.X00215757	ERX10204818
10317.X00215522	ERX10204812
10317.X00214954	ERX10204802
10317.X00214686	ERX10204796
10317.X00214399	ERX10204780
10317.X00214015	ERX10204762
10317.X00214562	ERX10204788
10317.X00214460	ERX10204783
10317.X00214213	ERX10204772
10317.X00213953	ERX10204759
10317.X00214453	ERX10204782
10317.X00215919	ERX10204822
10317.X00213943	ERX10204758
10317.X00214597	ERX10204790
10317.X00215090	ERX10204809
10317.X00214334	ERX10204777
10317.X00214522	ERX10204785
10317.X00215086	ERX10204808
10317.X00214932	ERX10204801
10317.X00214309	ERX10204776
10317.X00214905	ERX10204800
10317.X00214088	ERX10204765
10317.X00214602	ERX10204791
10317.X00213982	ERX10204760
10317.X00214449	ERX10204781
10317.X00214116	ERX10204767
10317.X00214533	ERX10204786
10317.X00215010	ERX10204804
10317.X00213994	ERX10204761
10317.X00215798	ERX10204820
10317.X00215775	ERX10204819
10317.X00215703	ERX10204817
10317.X00214612	ERX10204792
10317.X00214172	ERX10204771
10317.X00215078	ERX10204806
10317.X00214020	ERX10204763
10317.X00215595	ERX10204815
10317.X00215283	ERX10204811
10317.X00214095	ERX10204766
10317.X00214341	ERX10204778
10317.X00214168	ERX10204770
10317.X00214126	ERX10204768
10317.X00214129	ERX10204769
10317.X00215265	ERX10204810
10317.X00214355	ERX10204779
10317.X00214220	ERX10204773
10317.X00215585	ERX10204814
10317.X00215680	ERX10204816
10317.X00214040	ERX10204764
10317.X00214691	ERX10204797
10317.X00214626	ERX10204793
10317.X00214996	ERX10204803
10317.X00215063	ERX10204805
10317.X00215081	ERX10204807
10317.X00214589	ERX10204789
10317.X00215811	ERX10204821
10317.X00214261	ERX10204774
10317.X00214486	ERX10204784
10317.X00215553	ERX10204813
10317.X00214785	ERX10204798
10317.X00214652	ERX10204794

## Sheet: prep_16848
sample_name	experiment_accession
10317.X00179569	ERX10145184
10317.X00179638	ERX10145221
10317.X00179069	ERX10144981
10317.X00185844	ERX10145332
10317.X00179457	ERX10145138
10317.X00179268	ERX10145064
10317.X00179679	ERX10145243
10317.X00178990	ERX10144948
10317.X00179111	ERX10145007
10317.X00179361	ERX10145103
10317.X00179219	ERX10145049
10317.X00179666	ERX10145236
10317.X00179079	ERX10144988
10317.X00179664	ERX10145234
10317.X00179537	ERX10145170
10317.X00179257	ERX10145059
10317.X00179039	ERX10144971
10317.X00179736	ERX10145264
10317.X00179357	ERX10145101
10317.X00179127	ERX10145011
10317.X00179277	ERX10145068
10317.X00179693	ERX10145248
10317.X00179728	ERX10145258
10317.X00179491	ERX10145153
10317.X00178996	ERX10144953
10317.X00179065	ERX10144979
10317.X00179482	ERX10145149
10317.X00179598	ERX10145198
10317.X00178983	ERX10144945
10317.X00178966	ERX10144941
10317.X00179242	ERX10145056
10317.X00178933	ERX10144924
10317.X00179544	ERX10145173
10317.X00179250	ERX10145057
10317.X00185622	ERX10145296
10317.X00185712	ERX10145310
10317.X00178974	ERX10144943
10317.X00179590	ERX10145194
10317.X00178947	ERX10144928
10317.X00179167	ERX10145028
10317.X00179632	ERX10145218
10317.X00179216	ERX10145048
10317.X00179351	ERX10145096
10317.X00179332	ERX10145090
10317.X00179633	ERX10145219
10317.X00178954	ERX10144933
10317.X00179729	ERX10145259
10317.THDMI.BLANK4.4A	ERX10144902
10317.X00179147	ERX10145022
10317.THDMI.BLANK4.4C	ERX10144904
10317.THDMI.BLANK4.4D	ERX10144905
10317.THDMI.BLANK5.5A	ERX10144911
10317.THDMI.BLANK5.5B	ERX10144912
10317.THDMI.BLANK5.5C	ERX10144913
10317.X00178927	ERX10144919
10317.X00178928	ERX10144920
10317.X00178929	ERX10144921
10317.X00178930	ERX10144922
10317.X00178931	ERX10144923
10317.X00178936	ERX10144925
10317.X00178939	ERX10144926
10317.X00178942	ERX10144927
10317.X00178949	ERX10144929
10317.X00178950	ERX10144930
10317.X00178951	ERX10144931
10317.X00178952	ERX10144932
10317.X00178955	ERX10144934
10317.X00178957	ERX10144935
10317.X00178960	ERX10144936
10317.X00178961	ERX10144937
10317.X00178962	ERX10144938
10317.X00178963	ERX10144939
10317.X00178964	ERX10144940
10317.X00178969	ERX10144942
10317.X00178981	ERX10144944
10317.X00178984	ERX10144946
10317.X00178987	ERX10144947
10317.X00178992	ERX10144949
10317.X00178993	ERX10144950
10317.X00178994	ERX10144951
10317.X00178995	ERX10144952
10317.X00178997	ERX10144954
10317.X00178998	ERX10144955
10317.X00179001	ERX10144956
10317.X00179004	ERX10144957
10317.X00179012	ERX10144958
10317.X00179013	ERX10144959
10317.X00179015	ERX10144960
10317.X00179017	ERX10144961
10317.X00179019	ERX10144962
10317.X00179024	ERX10144963
10317.X00179025	ERX10144964
10317.X00179028	ERX10144965
10317.X00179029	ERX10144966
10317.X00179030	ERX10144967
10317.X00179032	ERX10144968
10317.X00179033	ERX10144969
10317.X00179038	ERX10144970
10317.X00179041	ERX10144972
10317.X00179043	ERX10144973
10317.X00179047	ERX10144974
10317.X00179049	ERX10144975
10317.X00179051	ERX10144976
10317.X00179056	ERX10144977
10317.X00179060	ERX10144978
10317.X00179066	ERX10144980
10317.X00179070	ERX10144982
10317.X00179072	ERX10144983
10317.X00179074	ERX10144984
10317.X00179075	ERX10144985
10317.X00179076	ERX10144986
10317.X00179078	ERX10144987
10317.X00179080	ERX10144989
10317.X00179084	ERX10144990
10317.X00179087	ERX10144991
10317.X00179088	ERX10144992
10317.X00179089	ERX10144993
10317.X00179090	ERX10144994
10317.X00179091	ERX10144995
10317.X00179093	ERX10144996
10317.X00179096	ERX10144997
10317.X00179098	ERX10144998
10317.X00179100	ERX10144999
10317.X00179101	ERX10145000
10317.X00179102	ERX10145001
10317.X00179103	ERX10145002
10317.X00179105	ERX10145003
10317.X00179107	ERX10145004
10317.X00179108	ERX10145005
10317.X00179109	ERX10145006
10317.X00179117	ERX10145008
10317.X00179119	ERX10145009
10317.X00179126	ERX10145010
10317.X00179128	ERX10145012
10317.X00179131	ERX10145013
10317.X00179132	ERX10145014
10317.X00179133	ERX10145015
10317.X00179135	ERX10145016
10317.X00179137	ERX10145017
10317.X00179138	ERX10145018
10317.X00179140	ERX10145019
10317.X00179141	ERX10145020
10317.X00179145	ERX10145021
10317.X00179148	ERX10145023
10317.X00179150	ERX10145024
10317.X00179152	ERX10145025
10317.X00179156	ERX10145026
10317.X00179160	ERX10145027
10317.X00179169	ERX10145029
10317.X00179171	ERX10145030
10317.X00179172	ERX10145031
10317.X00179175	ERX10145032
10317.X00179178	ERX10145033
10317.X00179180	ERX10145034
10317.X00179185	ERX10145035
10317.X00179186	ERX10145036
10317.X00179187	ERX10145037
10317.X00179188	ERX10145038
10317.X00179194	ERX10145039
10317.X00179195	ERX10145040
10317.X00179200	ERX10145041
10317.X00179202	ERX10145042
10317.X00179203	ERX10145043
10317.X00179204	ERX10145044
10317.X00179205	ERX10145045
10317.X00179211	ERX10145046
10317.X00179213	ERX10145047
10317.X00179220	ERX10145050
10317.X00179225	ERX10145051
10317.X00179230	ERX10145052
10317.X00179231	ERX10145053
10317.X00179233	ERX10145054
10317.X00179241	ERX10145055
10317.X00179253	ERX10145058
10317.X00179259	ERX10145060
10317.X00179261	ERX10145061
10317.X00179263	ERX10145062
10317.X00179266	ERX10145063
10317.X00179272	ERX10145065
10317.X00179273	ERX10145066
10317.X00179274	ERX10145067
10317.X00179278	ERX10145069
10317.X00179282	ERX10145070
10317.X00179284	ERX10145071
10317.X00179288	ERX10145072
10317.X00179291	ERX10145073
10317.X00179292	ERX10145074
10317.X00179293	ERX10145075
10317.X00179298	ERX10145076
10317.X00179300	ERX10145077
10317.X00179301	ERX10145078
10317.X00179302	ERX10145079
10317.X00179303	ERX10145080
10317.X00179306	ERX10145081
10317.X00179307	ERX10145082
10317.X00179311	ERX10145083
10317.X00179313	ERX10145084
10317.X00179317	ERX10145085
10317.X00179318	ERX10145086
10317.X00179325	ERX10145087
10317.X00179327	ERX10145088
10317.X00179329	ERX10145089
10317.X00179339	ERX10145091
10317.X00179340	ERX10145092
10317.X00179341	ERX10145093
10317.X00179342	ERX10145094
10317.X00179349	ERX10145095
10317.X00179352	ERX10145097
10317.X00179353	ERX10145098
10317.X00179354	ERX10145099
10317.X00179356	ERX10145100
10317.X00179360	ERX10145102
10317.X00179362	ERX10145104
10317.X00179363	ERX10145105
10317.X00179364	ERX10145106
10317.X00179366	ERX10145107
10317.X00179368	ERX10145108
10317.X00179370	ERX10145109
10317.X00179374	ERX10145110
10317.X00179375	ERX10145111
10317.X00179381	ERX10145112
10317.X00179384	ERX10145113
10317.X00179385	ERX10145114
10317.X00179387	ERX10145115
10317.X00179390	ERX10145116
10317.X00179397	ERX10145117
10317.X00179398	ERX10145118
10317.X00179405	ERX10145119
10317.X00179406	ERX10145120
10317.X00179407	ERX10145121
10317.X00179408	ERX10145122
10317.X00179410	ERX10145123
10317.X00179411	ERX10145124
10317.X00179414	ERX10145125
10317.X00179416	ERX10145126
10317.X00179422	ERX10145127
10317.X00179428	ERX10145128
10317.X00179430	ERX10145129
10317.X00179437	ERX10145130
10317.X00179443	ERX10145131
10317.X00179445	ERX10145132
10317.X00179446	ERX10145133
10317.X00179452	ERX10145134
10317.X00179453	ERX10145135
10317.X00179454	ERX10145136
10317.X00179455	ERX10145137
10317.X00179458	ERX10145139
10317.X00179460	ERX10145140
10317.X00179463	ERX10145141
10317.X00179464	ERX10145142
10317.X00179467	ERX10145143
10317.X00179468	ERX10145144
10317.X00179469	ERX10145145
10317.X00179470	ERX10145146
10317.X00179472	ERX10145147
10317.X00179478	ERX10145148
10317.X00179484	ERX10145150
10317.X00179487	ERX10145151
10317.X00179489	ERX10145152
10317.X00179492	ERX10145154
10317.X00179493	ERX10145155
10317.X00179496	ERX10145156
10317.X00179499	ERX10145157
10317.X00179501	ERX10145158
10317.X00179502	ERX10145159
10317.X00179503	ERX10145160
10317.X00179510	ERX10145161
10317.X00179512	ERX10145162
10317.X00179515	ERX10145163
10317.X00179518	ERX10145164
10317.X00179523	ERX10145165
10317.X00179525	ERX10145166
10317.X00179530	ERX10145167
10317.X00179532	ERX10145168
10317.X00179535	ERX10145169
10317.X00179542	ERX10145171
10317.X00179543	ERX10145172
10317.X00179546	ERX10145174
10317.X00179549	ERX10145175
10317.X00179558	ERX10145176
10317.X00179560	ERX10145177
10317.X00179561	ERX10145178
10317.X00179562	ERX10145179
10317.X00179563	ERX10145180
10317.X00179564	ERX10145181
10317.X00179565	ERX10145182
10317.X00179567	ERX10145183
10317.X00179572	ERX10145185
10317.X00179574	ERX10145186
10317.X00179575	ERX10145187
10317.X00179577	ERX10145188
10317.X00179579	ERX10145189
10317.X00179581	ERX10145190
10317.X00179582	ERX10145191
10317.X00179583	ERX10145192
10317.X00179589	ERX10145193
10317.X00179591	ERX10145195
10317.X00179592	ERX10145196
10317.X00179596	ERX10145197
10317.X00179599	ERX10145199
10317.X00179601	ERX10145200
10317.X00179602	ERX10145201
10317.X00179603	ERX10145202
10317.X00179605	ERX10145203
10317.X00179606	ERX10145204
10317.X00179607	ERX10145205
10317.X00179609	ERX10145206
10317.X00179612	ERX10145207
10317.X00179613	ERX10145208
10317.X00179616	ERX10145209
10317.X00179619	ERX10145210
10317.X00179620	ERX10145211
10317.X00179621	ERX10145212
10317.X00179622	ERX10145213
10317.X00179623	ERX10145214
10317.X00179628	ERX10145215
10317.X00179630	ERX10145216
10317.X00179631	ERX10145217
10317.X00179634	ERX10145220
10317.X00179639	ERX10145222
10317.X00179642	ERX10145223
10317.X00179645	ERX10145224
10317.X00179650	ERX10145225
10317.X00179651	ERX10145226
10317.X00179653	ERX10145227
10317.X00179654	ERX10145228
10317.X00179655	ERX10145229
10317.X00179656	ERX10145230
10317.X00179657	ERX10145231
10317.X00179658	ERX10145232
10317.X00179661	ERX10145233
10317.X00179665	ERX10145235
10317.X00179668	ERX10145237
10317.X00179669	ERX10145238
10317.X00179672	ERX10145239
10317.X00179673	ERX10145240
10317.X00179674	ERX10145241
10317.X00179677	ERX10145242
10317.X00179680	ERX10145244
10317.X00179681	ERX10145245
10317.X00179691	ERX10145246
10317.X00179692	ERX10145247
10317.X00179694	ERX10145249
10317.X00179701	ERX10145250
10317.X00179702	ERX10145251
10317.X00179706	ERX10145252
10317.X00179707	ERX10145253
10317.X00179709	ERX10145254
10317.X00179722	ERX10145255
10317.X00179725	ERX10145256
10317.X00179726	ERX10145257
10317.X00179730	ERX10145260
10317.X00179731	ERX10145261
10317.X00179733	ERX10145262
10317.X00179735	ERX10145263
10317.X00182256	ERX10145265
10317.X00182261	ERX10145266
10317.X00182265	ERX10145267
10317.X00182267	ERX10145268
10317.X00182272	ERX10145269
10317.X00182275	ERX10145270
10317.X00182277	ERX10145271
10317.X00182279	ERX10145272
10317.X00182283	ERX10145273
10317.X00182285	ERX10145274
10317.X00182290	ERX10145275
10317.X00182292	ERX10145276
10317.X00182294	ERX10145277
10317.X00185439	ERX10145278
10317.X00185456	ERX10145279
10317.X00185459	ERX10145280
10317.X00185464	ERX10145281
10317.X00185470	ERX10145282
10317.X00185471	ERX10145283
10317.X00185479	ERX10145284
10317.X00185482	ERX10145285
10317.X00185504	ERX10145286
10317.X00185507	ERX10145287
10317.X00185521	ERX10145288
10317.X00185526	ERX10145289
10317.X00185566	ERX10145290
10317.X00185569	ERX10145291
10317.X00185577	ERX10145292
10317.X00185597	ERX10145293
10317.X00185610	ERX10145294
10317.X00185621	ERX10145295
10317.X00185626	ERX10145297
10317.X00185633	ERX10145298
10317.X00185637	ERX10145299
10317.X00185658	ERX10145300
10317.X00185660	ERX10145301
10317.X00185662	ERX10145302
10317.X00185663	ERX10145303
10317.X00185676	ERX10145304
10317.X00185679	ERX10145305
10317.X00185696	ERX10145306
10317.X00185702	ERX10145307
10317.X00185706	ERX10145308
10317.X00185709	ERX10145309
10317.X00185714	ERX10145311
10317.X00185715	ERX10145312
10317.X00185731	ERX10145313
10317.X00185742	ERX10145314
10317.X00185746	ERX10145315
10317.X00185752	ERX10145316
10317.X00185754	ERX10145317
10317.X00185757	ERX10145318
10317.X00185765	ERX10145319
10317.X00185773	ERX10145320
10317.X00185774	ERX10145321
10317.X00185778	ERX10145322
10317.X00185780	ERX10145323
10317.X00185782	ERX10145324
10317.X00185784	ERX10145325
10317.X00185785	ERX10145326
10317.X00185794	ERX10145327
10317.X00185808	ERX10145328
10317.X00185813	ERX10145329
10317.X00185824	ERX10145330
10317.X00185826	ERX10145331
10317.X00185854	ERX10145333
10317.X00185866	ERX10145334
10317.X00185869	ERX10145335
10317.X00185879	ERX10145336
10317.X00185881	ERX10145337
10317.X00185882	ERX10145338
10317.X00185883	ERX10145339
10317.X00185900	ERX10145340
10317.X00185910	ERX10145341
10317.X00185917	ERX10145342
10317.X00185925	ERX10145343

## Sheet: prep_16849
sample_name	experiment_accession
10317.X00180163	ERX10150211
10317.X00180423	ERX10150334
10317.X00180004	ERX10150143
10317.X00179806	ERX10150053
10317.X00180014	ERX10150148
10317.X00180461	ERX10150351
10317.X00180504	ERX10150378
10317.X00179192	ERX10150004
10317.X00180484	ERX10150366
10317.X00180447	ERX10150342
10317.X00185725	ERX10150434
10317.X00180442	ERX10150341
10317.X00180502	ERX10150377
10317.X00179034	ERX10149994
10317.BLANK2.2H	ERX10149917
10317.X00180480	ERX10150362
10317.X00179912	ERX10150099
10317.X00180039	ERX10150163
10317.X00179739	ERX10150027
10317.BLANK3.3H	ERX10149925
10317.X00180215	ERX10150238
10317.X00180170	ERX10150217
10317.X00180048	ERX10150168
10317.X00180188	ERX10150225
10317.X00180279	ERX10150270
10317.X00179856	ERX10150073
10317.X00180266	ERX10150265
10317.X00185677	ERX10150430
10317.BLANK4.6H	ERX10149933
10317.BLANK5.6H	ERX10149960
10317.X00185452	ERX10150398
10317.BLANK5.7H	ERX10149968
10317.X00180253	ERX10150256
10317.BLANK6.7H	ERX10149991
10317.X00180473	ERX10150357
10317.BLANK5.8H	ERX10149976
10317.X00185665	ERX10150426
10317.X00179975	ERX10150129
10317.BLANK5.9H	ERX10149984
10317.X00178948	ERX10149992
10317.X00180242	ERX10150251
10317.X00185806	ERX10150445
10317.X00182271	ERX10150392
10317.BLANK5.11H	ERX10149949
10317.X00180233	ERX10150247
10317.X00179299	ERX10150007
10317.X00179960	ERX10150119
10317.BLANK5.12H	ERX10149957
10317.X00179260	ERX10150005
10317.X00180286	ERX10150275
10317.X00180025	ERX10150153
10317.X00185476	ERX10150403
10317.X00180031	ERX10150159
10317.X00180385	ERX10150317
10317.X00185541	ERX10150408
10317.X00180026	ERX10150154
10317.X00180344	ERX10150300
10317.X00185834	ERX10150449
10317	ERX10149894
10317.X00180415	ERX10150329
10317	ERX10149891
10317	ERX10149892
10317	ERX10149893
10317	ERX10149895
10317	ERX10149896
10317	ERX10149897
10317	ERX10149898
10317	ERX10149899
10317	ERX10149900
10317.BLANK1.1A	ERX10149901
10317.BLANK1.1B	ERX10149902
10317.BLANK1.1C	ERX10149903
10317.BLANK1.1D	ERX10149904
10317.BLANK1.1E	ERX10149905
10317.BLANK1.1F	ERX10149906
10317.BLANK1.1G	ERX10149907
10317.BLANK1.1H	ERX10149908
10317.BLANK1.2D	ERX10149909
10317.BLANK2.2A	ERX10149910
10317.BLANK2.2B	ERX10149911
10317.BLANK2.2C	ERX10149912
10317.BLANK2.2D	ERX10149913
10317.BLANK2.2E	ERX10149914
10317.BLANK2.2F	ERX10149915
10317.BLANK2.2G	ERX10149916
10317.BLANK3.3A	ERX10149918
10317.BLANK3.3B	ERX10149919
10317.BLANK3.3C	ERX10149920
10317.BLANK3.3D	ERX10149921
10317.BLANK3.3E	ERX10149922
10317.BLANK3.3F	ERX10149923
10317.BLANK3.3G	ERX10149924
10317.BLANK4.6A	ERX10149926
10317.BLANK4.6B	ERX10149927
10317.BLANK4.6C	ERX10149928
10317.BLANK4.6D	ERX10149929
10317.BLANK4.6E	ERX10149930
10317.BLANK4.6F	ERX10149931
10317.BLANK4.6G	ERX10149932
10317.BLANK5.10A	ERX10149934
10317.BLANK5.10B	ERX10149935
10317.BLANK5.10C	ERX10149936
10317.BLANK5.10D	ERX10149937
10317.BLANK5.10F	ERX10149939
10317.BLANK5.10G	ERX10149940
10317.BLANK5.11A	ERX10149942
10317.BLANK5.11B	ERX10149943
10317.BLANK5.11C	ERX10149944
10317.BLANK5.11D	ERX10149945
10317.BLANK5.11E	ERX10149946
10317.BLANK5.11F	ERX10149947
10317.BLANK5.11G	ERX10149948
10317.BLANK5.12A	ERX10149950
10317.BLANK5.12B	ERX10149951
10317.BLANK5.12C	ERX10149952
10317.BLANK5.12D	ERX10149953
10317.BLANK5.12F	ERX10149955
10317.BLANK5.12G	ERX10149956
10317.BLANK5.6F	ERX10149958
10317.BLANK5.6G	ERX10149959
10317.BLANK5.7A	ERX10149961
10317.BLANK5.7B	ERX10149962
10317.BLANK5.7D	ERX10149964
10317.BLANK5.7E	ERX10149965
10317.BLANK5.7F	ERX10149966
10317.BLANK5.7G	ERX10149967
10317.BLANK5.8A	ERX10149969
10317.BLANK5.8B	ERX10149970
10317.BLANK5.8C	ERX10149971
10317.BLANK5.8D	ERX10149972
10317.BLANK5.8E	ERX10149973
10317.BLANK5.8F	ERX10149974
10317.BLANK5.8G	ERX10149975
10317.BLANK5.9A	ERX10149977
10317.BLANK5.9B	ERX10149978
10317.BLANK5.9C	ERX10149979
10317.BLANK5.9D	ERX10149980
10317.BLANK5.9E	ERX10149981
10317.BLANK5.9F	ERX10149982
10317.BLANK5.9G	ERX10149983
10317.BLANK6.7B	ERX10149985
10317.BLANK6.7C	ERX10149986
10317.BLANK6.7D	ERX10149987
10317.BLANK6.7E	ERX10149988
10317.BLANK6.7F	ERX10149989
10317.BLANK6.7G	ERX10149990
10317.X00178986	ERX10149993
10317.X00179035	ERX10149995
10317.X00179040	ERX10149996
10317.X00179042	ERX10149997
10317.X00179059	ERX10149998
10317.X00179125	ERX10149999
10317.X00179146	ERX10150000
10317.X00179153	ERX10150001
10317.X00179154	ERX10150002
10317.X00179165	ERX10150003
10317.X00179295	ERX10150006
10317.X00179326	ERX10150008
10317.X00179343	ERX10150009
10317.X00179344	ERX10150010
10317.X00179369	ERX10150011
10317.X00179395	ERX10150012
10317.X00179401	ERX10150013
10317.X00179418	ERX10150014
10317.X00179423	ERX10150015
10317.X00179429	ERX10150016
10317.X00179432	ERX10150017
10317.X00179434	ERX10150018
10317.X00179444	ERX10150019
10317.X00179526	ERX10150020
10317.X00179531	ERX10150021
10317.X00179548	ERX10150022
10317.X00179580	ERX10150023
10317.X00179670	ERX10150024
10317.X00179700	ERX10150025
10317.X00179738	ERX10150026
10317.X00179740	ERX10150028
10317.X00179741	ERX10150029
10317.X00179743	ERX10150030
10317.X00179745	ERX10150031
10317.X00179746	ERX10150032
10317.X00179747	ERX10150033
10317.X00179750	ERX10150034
10317.X00179752	ERX10150035
10317.X00179765	ERX10150036
10317.X00179766	ERX10150037
10317.X00179767	ERX10150038
10317.X00179769	ERX10150039
10317.X00179770	ERX10150040
10317.X00179774	ERX10150041
10317.X00179778	ERX10150042
10317.X00179781	ERX10150043
10317.X00179782	ERX10150044
10317.X00179784	ERX10150045
10317.X00179787	ERX10150046
10317.X00179789	ERX10150047
10317.X00179795	ERX10150048
10317.X00179796	ERX10150049
10317.X00179801	ERX10150050
10317.X00179804	ERX10150051
10317.X00179805	ERX10150052
10317.X00179807	ERX10150054
10317.X00179808	ERX10150055
10317.X00179809	ERX10150056
10317.X00179812	ERX10150057
10317.X00179813	ERX10150058
10317.X00179815	ERX10150059
10317.X00179816	ERX10150060
10317.X00179818	ERX10150061
10317.X00179822	ERX10150062
10317.X00179824	ERX10150063
10317.X00179827	ERX10150064
10317.X00179828	ERX10150065
10317.X00179829	ERX10150066
10317.X00179833	ERX10150067
10317.X00179842	ERX10150068
10317.X00179846	ERX10150069
10317.X00179853	ERX10150070
10317.X00179854	ERX10150071
10317.X00179855	ERX10150072
10317.X00179857	ERX10150074
10317.X00179861	ERX10150075
10317.X00179862	ERX10150076
10317.X00179864	ERX10150077
10317.X00179865	ERX10150078
10317.X00179867	ERX10150079
10317.X00179871	ERX10150080
10317.X00179872	ERX10150081
10317.X00179873	ERX10150082
10317.X00179875	ERX10150083
10317.X00179876	ERX10150084
10317.X00179877	ERX10150085
10317.X00179883	ERX10150086
10317.X00179887	ERX10150087
10317.X00179888	ERX10150088
10317.X00179889	ERX10150089
10317.X00179890	ERX10150090
10317.X00179891	ERX10150091
10317.X00179896	ERX10150092
10317.X00179897	ERX10150093
10317.X00179899	ERX10150094
10317.X00179900	ERX10150095
10317.X00179904	ERX10150096
10317.X00179909	ERX10150097
10317.X00179911	ERX10150098
10317.X00179918	ERX10150100
10317.X00179921	ERX10150101
10317.X00179927	ERX10150102
10317.X00179928	ERX10150103
10317.X00179929	ERX10150104
10317.X00179930	ERX10150105
10317.X00179933	ERX10150106
10317.X00179934	ERX10150107
10317.X00179937	ERX10150108
10317.X00179938	ERX10150109
10317.X00179944	ERX10150110
10317.X00179945	ERX10150111
10317.X00179949	ERX10150112
10317.X00179950	ERX10150113
10317.X00179953	ERX10150114
10317.X00179954	ERX10150115
10317.X00179955	ERX10150116
10317.X00179958	ERX10150117
10317.X00179959	ERX10150118
10317.X00179962	ERX10150120
10317.X00179963	ERX10150121
10317.X00179964	ERX10150122
10317.X00179966	ERX10150123
10317.X00179967	ERX10150124
10317.X00179968	ERX10150125
10317.X00179969	ERX10150126
10317.X00179972	ERX10150127
10317.X00179974	ERX10150128
10317.X00179977	ERX10150130
10317.X00179978	ERX10150131
10317.X00179979	ERX10150132
10317.X00179982	ERX10150133
10317.X00179983	ERX10150134
10317.X00179986	ERX10150135
10317.X00179988	ERX10150136
10317.X00179991	ERX10150137
10317.X00179992	ERX10150138
10317.X00179993	ERX10150139
10317.X00179994	ERX10150140
10317.X00180002	ERX10150141
10317.X00180003	ERX10150142
10317.X00180009	ERX10150144
10317.X00180010	ERX10150145
10317.X00180012	ERX10150146
10317.X00180013	ERX10150147
10317.X00180017	ERX10150149
10317.X00180019	ERX10150150
10317.X00180021	ERX10150151
10317.X00180024	ERX10150152
10317.X00180027	ERX10150155
10317.X00180028	ERX10150156
10317.X00180029	ERX10150157
10317.X00180030	ERX10150158
10317.X00180033	ERX10150160
10317.X00180035	ERX10150161
10317.X00180038	ERX10150162
10317.X00180041	ERX10150164
10317.X00180043	ERX10150165
10317.X00180044	ERX10150166
10317.X00180045	ERX10150167
10317.X00180049	ERX10150169
10317.X00180051	ERX10150170
10317.X00180053	ERX10150171
10317.X00180056	ERX10150172
10317.X00180057	ERX10150173
10317.X00180058	ERX10150174
10317.X00180059	ERX10150175
10317.X00180062	ERX10150176
10317.X00180063	ERX10150177
10317.X00180069	ERX10150178
10317.X00180072	ERX10150179
10317.X00180077	ERX10150180
10317.X00180082	ERX10150181
10317.X00180083	ERX10150182
10317.X00180087	ERX10150183
10317.X00180091	ERX10150184
10317.X00180093	ERX10150185
10317.X00180094	ERX10150186
10317.X00180095	ERX10150187
10317.X00180097	ERX10150188
10317.X00180101	ERX10150189
10317.X00180115	ERX10150190
10317.X00180116	ERX10150191
10317.X00180121	ERX10150192
10317.X00180126	ERX10150193
10317.X00180129	ERX10150194
10317.X00180130	ERX10150195
10317.X00180131	ERX10150196
10317.X00180136	ERX10150197
10317.X00180139	ERX10150198
10317.X00180140	ERX10150199
10317.X00180146	ERX10150200
10317.X00180148	ERX10150201
10317.X00180149	ERX10150202
10317.X00180150	ERX10150203
10317.X00180152	ERX10150204
10317.X00180153	ERX10150205
10317.X00180154	ERX10150206
10317.X00180155	ERX10150207
10317.X00180159	ERX10150208
10317.X00180160	ERX10150209
10317.X00180161	ERX10150210
10317.X00180165	ERX10150212
10317.X00180166	ERX10150213
10317.X00180167	ERX10150214
10317.X00180168	ERX10150215
10317.X00180169	ERX10150216
10317.X00180173	ERX10150218
10317.X00180176	ERX10150219
10317.X00180178	ERX10150220
10317.X00180182	ERX10150221
10317.X00180184	ERX10150222
10317.X00180185	ERX10150223
10317.X00180186	ERX10150224
10317.X00180189	ERX10150226
10317.X00180191	ERX10150227
10317.X00180196	ERX10150228
10317.X00180199	ERX10150229
10317.X00180200	ERX10150230
10317.X00180201	ERX10150231
10317.X00180202	ERX10150232
10317.X00180205	ERX10150233
10317.X00180207	ERX10150234
10317.X00180209	ERX10150235
10317.X00180210	ERX10150236
10317.X00180211	ERX10150237
10317.X00180216	ERX10150239
10317.X00180217	ERX10150240
10317.X00180219	ERX10150241
10317.X00180220	ERX10150242
10317.X00180221	ERX10150243
10317.X00180222	ERX10150244
10317.X00180224	ERX10150245
10317.X00180232	ERX10150246
10317.X00180234	ERX10150248
10317.X00180238	ERX10150249
10317.X00180239	ERX10150250
10317.X00180243	ERX10150252
10317.X00180247	ERX10150253
10317.X00180248	ERX10150254
10317.X00180250	ERX10150255
10317.X00180254	ERX10150257
10317.X00180255	ERX10150258
10317.X00180256	ERX10150259
10317.X00180257	ERX10150260
10317.X00180258	ERX10150261
10317.X00180259	ERX10150262
10317.X00180262	ERX10150263
10317.X00180264	ERX10150264
10317.X00180270	ERX10150266
10317.X00180271	ERX10150267
10317.X00180274	ERX10150268
10317.X00180275	ERX10150269
10317.X00180282	ERX10150271
10317.X00180283	ERX10150272
10317.X00180284	ERX10150273
10317.X00180285	ERX10150274
10317.X00180287	ERX10150276
10317.X00180288	ERX10150277
10317.X00180290	ERX10150278
10317.X00180297	ERX10150279
10317.X00180298	ERX10150280
10317.X00180301	ERX10150281
10317.X00180302	ERX10150282
10317.X00180303	ERX10150283
10317.X00180308	ERX10150284
10317.X00180309	ERX10150285
10317.X00180314	ERX10150286
10317.X00180315	ERX10150287
10317.X00180318	ERX10150288
10317.X00180320	ERX10150289
10317.X00180321	ERX10150290
10317.X00180322	ERX10150291
10317.X00180324	ERX10150292
10317.X00180325	ERX10150293
10317.X00180328	ERX10150294
10317.X00180331	ERX10150295
10317.X00180334	ERX10150296
10317.X00180337	ERX10150297
10317.X00180339	ERX10150298
10317.X00180343	ERX10150299
10317.X00180349	ERX10150301
10317.X00180350	ERX10150302
10317.X00180351	ERX10150303
10317.X00180354	ERX10150304
10317.X00180355	ERX10150305
10317.X00180358	ERX10150306
10317.X00180360	ERX10150307
10317.X00180361	ERX10150308
10317.X00180362	ERX10150309
10317.X00180367	ERX10150310
10317.X00180369	ERX10150311
10317.X00180372	ERX10150312
10317.X00180373	ERX10150313
10317.X00180374	ERX10150314
10317.X00180378	ERX10150315
10317.X00180379	ERX10150316
10317.X00180386	ERX10150318
10317.X00180388	ERX10150319
10317.X00180389	ERX10150320
10317.X00180390	ERX10150321
10317.X00180401	ERX10150322
10317.X00180405	ERX10150323
10317.X00180406	ERX10150324
10317.X00180407	ERX10150325
10317.X00180410	ERX10150326
10317.X00180412	ERX10150327
10317.X00180414	ERX10150328
10317.X00180416	ERX10150330
10317.X00180417	ERX10150331
10317.X00180419	ERX10150332
10317.X00180422	ERX10150333
10317.X00180424	ERX10150335
10317.X00180426	ERX10150336
10317.X00180430	ERX10150337
10317.X00180432	ERX10150338
10317.X00180434	ERX10150339
10317.X00180439	ERX10150340
10317.X00180448	ERX10150343
10317.X00180449	ERX10150344
10317.X00180450	ERX10150345
10317.X00180451	ERX10150346
10317.X00180454	ERX10150347
10317.X00180456	ERX10150348
10317.X00180457	ERX10150349
10317.X00180460	ERX10150350
10317.X00180463	ERX10150352
10317.X00180464	ERX10150353
10317.X00180465	ERX10150354
10317.X00180469	ERX10150355
10317.X00180471	ERX10150356
10317.X00180474	ERX10150358
10317.X00180476	ERX10150359
10317.X00180477	ERX10150360
10317.X00180478	ERX10150361
10317.X00180481	ERX10150363
10317.X00180482	ERX10150364
10317.X00180483	ERX10150365
10317.X00180487	ERX10150367
10317.X00180489	ERX10150368
10317.X00180491	ERX10150369
10317.X00180492	ERX10150370
10317.X00180493	ERX10150371
10317.X00180494	ERX10150372
10317.X00180497	ERX10150373
10317.X00180498	ERX10150374
10317.X00180500	ERX10150375
10317.X00180501	ERX10150376
10317.X00180507	ERX10150379
10317.X00180513	ERX10150380
10317.X00180514	ERX10150381
10317.X00180515	ERX10150382
10317.X00180516	ERX10150383
10317.X00180518	ERX10150384
10317.X00180524	ERX10150385
10317.X00180530	ERX10150386
10317.X00180531	ERX10150387
10317.X00180534	ERX10150388
10317.X00180536	ERX10150389
10317.X00180542	ERX10150390
10317.X00180545	ERX10150391
10317.X00182287	ERX10150393
10317.X00185435	ERX10150394
10317.X00185447	ERX10150395
10317.X00185448	ERX10150396
10317.X00185450	ERX10150397
10317.X00185455	ERX10150399
10317.X00185463	ERX10150400
10317.X00185465	ERX10150401
10317.X00185475	ERX10150402
10317.X00185478	ERX10150404
10317.X00185495	ERX10150405
10317.X00185508	ERX10150406
10317.X00185537	ERX10150407
10317.X00185543	ERX10150409
10317.X00185548	ERX10150410
10317.X00185554	ERX10150411
10317.X00185555	ERX10150412
10317.X00185565	ERX10150413
10317.X00185572	ERX10150414
10317.X00185590	ERX10150415
10317.X00185600	ERX10150416
10317.X00185604	ERX10150417
10317.X00185605	ERX10150418
10317.X00185608	ERX10150419
10317.X00185611	ERX10150420
10317.X00185613	ERX10150421
10317.X00185624	ERX10150422
10317.X00185652	ERX10150423
10317.X00185653	ERX10150424
10317.X00185661	ERX10150425
10317.X00185669	ERX10150427
10317.X00185670	ERX10150428
10317.X00185674	ERX10150429
10317.X00185694	ERX10150431
10317.X00185723	ERX10150432
10317.X00185724	ERX10150433
10317.X00185726	ERX10150435
10317.X00185732	ERX10150436
10317.X00185733	ERX10150437
10317.X00185735	ERX10150438
10317.X00185745	ERX10150439
10317.X00185751	ERX10150440
10317.X00185760	ERX10150441
10317.X00185766	ERX10150442
10317.X00185781	ERX10150443
10317.X00185805	ERX10150444
10317.X00185822	ERX10150446
10317.X00185827	ERX10150447
10317.X00185830	ERX10150448
10317.X00185839	ERX10150450
10317.X00185845	ERX10150451
10317.X00185849	ERX10150452
10317.X00185851	ERX10150453
10317.X00185852	ERX10150454
10317.X00185862	ERX10150455
10317.X00185863	ERX10150456
10317.X00185868	ERX10150457
10317.X00185870	ERX10150458
10317.X00185873	ERX10150459
10317.X00185878	ERX10150460
10317.X00185880	ERX10150461
10317.X00185896	ERX10150462
10317.X00185898	ERX10150463
10317.X00185901	ERX10150464
10317.X00185914	ERX10150465
10317.X00185929	ERX10150466

## Sheet: prep_16853
sample_name	experiment_accession
10317.X00185439	ERX10149562
10317.X00178951	ERX10149415
10317.X00179349	ERX10149482
10317.X00178930	ERX10149409
10317.X00179098	ERX10149444
10317.X00179655	ERX10149539
10317.X00179694	ERX10149546
10317.X00179731	ERX10149554
10317.X00179137	ERX10149451
10317.X00179650	ERX10149536
10317.X00178928	ERX10149407
10317.X00179496	ERX10149509
10317.X00179128	ERX10149449
10317.X00178997	ERX10149427
10317.X00179501	ERX10149510
10317.X00179549	ERX10149514
10317.X00179411	ERX10149493
10317.X00179630	ERX10149532
10317.X00179561	ERX10149516
10317.X00179709	ERX10149548
10317.X00179656	ERX10149540
10317.X00179621	ERX10149530
10317.X00179103	ERX10149445
10317.X00178962	ERX10149418
10317.X00179408	ERX10149492
10317.X00179592	ERX10149523
10317.X00185633	ERX10149568
10317.X00178936	ERX10149411
10317.X00178987	ERX10149423
10317.X00179681	ERX10149545
10317.X00179654	ERX10149538
10317.X00179602	ERX10149525
10317.X00179581	ERX10149520
10317.X00179375	ERX10149488
10317.X00182261	ERX10149556
10317.X00179049	ERX10149437
10317.X00179298	ERX10149473
10317.X00178931	ERX10149410
10317.X00179090	ERX10149443
10317.X00182283	ERX10149559
10317.X00179066	ERX10149438
10317.X00179668	ERX10149543
10317.X00179502	ERX10149511
10317.X00185773	ERX10149575
10317.X00179560	ERX10149515
10317.X00179428	ERX10149494
10317.X00179084	ERX10149442
10317.X00179458	ERX10149500
10317.X00185479	ERX10149564
10317.X00185526	ERX10149566
10317.X00179452	ERX10149497
10317.X00179567	ERX10149518
10317.X00179317	ERX10149475
10317.X00179725	ERX10149549
10317.X00179363	ERX10149486
10317.X00179282	ERX10149471
10317.X00179564	ERX10149517
10317.X00179651	ERX10149537
10317.X00178939	ERX10149412
10317.X00179160	ERX10149457
10317.X00179339	ERX10149479
10317.X00179329	ERX10149477
10317.X00179464	ERX10149502
10317.X00178969	ERX10149421
10317.X00185826	ERX10149579
10317.X00179470	ERX10149503
10317.X00185706	ERX10149570
10317.X00179619	ERX10149529
10317.X00178957	ERX10149416
10317.X00185471	ERX10149563
10317.X00179478	ERX10149504
10317.X00179605	ERX10149526
10317.X00185778	ERX10149576
10317.X00179342	ERX10149481
10317.X00179354	ERX10149484
10317.X00182275	ERX10149558
10317.X00179141	ERX10149454
10317.X00179105	ERX10149446
10317.X00179493	ERX10149508
10317.X00179015	ERX10149431
10317.X00179292	ERX10149472
10317.X00185882	ERX10149582
10317.X00179613	ERX10149528
10317.X00185715	ERX10149572
10317.X00179032	ERX10149434
10317.X00178963	ERX10149419
10317.X00179518	ERX10149512
10317.X00185808	ERX10149577
10317.X00179261	ERX10149467
10317.X00179132	ERX10149450
10317.X00185742	ERX10149573
10317.X00182292	ERX10149561
10317.X00179484	ERX10149505
10317.X00179360	ERX10149485
10317.X00179639	ERX10149534
10317.X00179241	ERX10149464
10317.X00179702	ERX10149547
10317.X00179445	ERX10149496
10317.X00178961	ERX10149417
10317.X00179030	ERX10149433
10317.X00179138	ERX10149452
10317.X00179487	ERX10149506
10317.X00179150	ERX10149455
10317.X00179004	ERX10149429
10317.X00179117	ERX10149448
10317.X00179385	ERX10149489
10317.X00179156	ERX10149456
10317.X00185752	ERX10149574
10317.X00179726	ERX10149550
10317.X00178949	ERX10149414
10317.X00179263	ERX10149468
10317.X00182272	ERX10149557
10317.X00179273	ERX10149470
10317.X00179017	ERX10149432
10317.X00179187	ERX10149459
10317.X00178993	ERX10149425
10317.X00179001	ERX10149428
10317.X00179175	ERX10149458
10317.X00179397	ERX10149491
10317.X00179013	ERX10149430
10317.X00179072	ERX10149440
10317.X00179579	ERX10149519
10317.X00179645	ERX10149535
10317.X00179601	ERX10149524
10317.X00179341	ERX10149480
10317.X00179194	ERX10149460
10317.X00179043	ERX10149436
10317.X00179583	ERX10149522
10317.X00179204	ERX10149461
10317.X00179109	ERX10149447
10317.X00185824	ERX10149578
10317.X00182285	ERX10149560
10317.X00179318	ERX10149476
10317.X00179313	ERX10149474
10317.X00179665	ERX10149542
10317.X00179140	ERX10149453
10317.X00185507	ERX10149565
10317.X00185676	ERX10149569
10317.X00179735	ERX10149555
10317.X00179455	ERX10149499
10317.X00179463	ERX10149501
10317.X00179430	ERX10149495
10317.X00179582	ERX10149521
10317.X00178929	ERX10149408
10317.X00179730	ERX10149553
10317.X00179609	ERX10149527
10317.X00179041	ERX10149435
10317.X00179454	ERX10149498
10317.X00179374	ERX10149487
10317.X00185566	ERX10149567
10317.X00179390	ERX10149490
10317.X00179623	ERX10149531
10317.X00179069	ERX10149439
10317.X00185844	ERX10149580
10317.X00179268	ERX10149469
10317.X00179679	ERX10149544
10317.X00178990	ERX10149424
10317.X00179219	ERX10149463
10317.X00179079	ERX10149441
10317.X00179664	ERX10149541
10317.X00185854	ERX10149581
10317.X00179537	ERX10149513
10317.X00179257	ERX10149466
10317.X00179728	ERX10149551
10317.X00179491	ERX10149507
10317.X00178996	ERX10149426
10317.X00185910	ERX10149583
10317.X00178966	ERX10149420
10317.X00179242	ERX10149465
10317.X00185712	ERX10149571
10317.X00178974	ERX10149422
10317.X00178947	ERX10149413
10317.X00179632	ERX10149533
10317.X00179216	ERX10149462
10317.X00179351	ERX10149483
10317.X00179332	ERX10149478
10317.X00179729	ERX10149552

## Sheet: prep_16854
sample_name	experiment_accession
10317.X00185706	ERX10146137
10317.X00185709	ERX10146138
10317.X00185712	ERX10146139
10317.X00185714	ERX10146140
10317.X00185715	ERX10146141
10317.X00185731	ERX10146142
10317.X00185742	ERX10146143
10317.X00185746	ERX10146144
10317.X00185752	ERX10146145
10317.X00185754	ERX10146146
10317.X00185757	ERX10146147
10317.X00185765	ERX10146148
10317.X00185773	ERX10146149
10317.X00185774	ERX10146150
10317.X00185778	ERX10146151
10317.X00185780	ERX10146152
10317.X00185782	ERX10146153
10317.X00185784	ERX10146154
10317.X00185785	ERX10146155
10317.X00185794	ERX10146156
10317.X00185808	ERX10146157
10317.X00178927	ERX10145748
10317.X00178928	ERX10145749
10317.X00178929	ERX10145750
10317.X00178930	ERX10145751
10317.X00178931	ERX10145752
10317.X00178933	ERX10145753
10317.X00178936	ERX10145754
10317.X00178939	ERX10145755
10317.X00178942	ERX10145756
10317.X00178947	ERX10145757
10317.X00178949	ERX10145758
10317.X00178950	ERX10145759
10317.X00178951	ERX10145760
10317.X00178952	ERX10145761
10317.X00178954	ERX10145762
10317.X00178955	ERX10145763
10317.X00178957	ERX10145764
10317.X00178960	ERX10145765
10317.X00178961	ERX10145766
10317.X00178962	ERX10145767
10317.X00178963	ERX10145768
10317.X00178964	ERX10145769
10317.X00178966	ERX10145770
10317.X00178969	ERX10145771
10317.X00178974	ERX10145772
10317.X00178981	ERX10145773
10317.X00178983	ERX10145774
10317.X00178984	ERX10145775
10317.X00178987	ERX10145776
10317.X00178990	ERX10145777
10317.X00178992	ERX10145778
10317.X00178993	ERX10145779
10317.X00178994	ERX10145780
10317.X00178995	ERX10145781
10317.X00178996	ERX10145782
10317.X00178997	ERX10145783
10317.X00178998	ERX10145784
10317.X00179001	ERX10145785
10317.X00179004	ERX10145786
10317.X00179012	ERX10145787
10317.X00179013	ERX10145788
10317.X00179015	ERX10145789
10317.X00179017	ERX10145790
10317.X00179019	ERX10145791
10317.X00179024	ERX10145792
10317.X00179025	ERX10145793
10317.X00179028	ERX10145794
10317.X00179029	ERX10145795
10317.X00179030	ERX10145796
10317.X00179032	ERX10145797
10317.X00179033	ERX10145798
10317.X00179038	ERX10145799
10317.X00179039	ERX10145800
10317.X00179041	ERX10145801
10317.X00179043	ERX10145802
10317.X00179047	ERX10145803
10317.X00179049	ERX10145804
10317.X00179051	ERX10145805
10317.X00179056	ERX10145806
10317.X00179060	ERX10145807
10317.X00179065	ERX10145808
10317.X00179066	ERX10145809
10317.X00179069	ERX10145810
10317.X00179070	ERX10145811
10317.X00179072	ERX10145812
10317.X00179074	ERX10145813
10317.X00179075	ERX10145814
10317.X00179076	ERX10145815
10317.X00179078	ERX10145816
10317.X00179079	ERX10145817
10317.X00179080	ERX10145818
10317.X00179084	ERX10145819
10317.X00179087	ERX10145820
10317.X00179088	ERX10145821
10317.X00179089	ERX10145822
10317.X00179090	ERX10145823
10317.X00179091	ERX10145824
10317.X00179093	ERX10145825
10317.X00179096	ERX10145826
10317.X00179098	ERX10145827
10317.X00179100	ERX10145828
10317.X00179101	ERX10145829
10317.X00179102	ERX10145830
10317.X00179103	ERX10145831
10317.X00179105	ERX10145832
10317.X00179107	ERX10145833
10317.X00179108	ERX10145834
10317.X00179109	ERX10145835
10317.X00179111	ERX10145836
10317.X00179117	ERX10145837
10317.X00179119	ERX10145838
10317.X00179126	ERX10145839
10317.X00179127	ERX10145840
10317.X00179128	ERX10145841
10317.X00179131	ERX10145842
10317.X00179132	ERX10145843
10317.X00179133	ERX10145844
10317.X00179135	ERX10145845
10317.X00179137	ERX10145846
10317.X00179138	ERX10145847
10317.X00179140	ERX10145848
10317.X00179141	ERX10145849
10317.X00179145	ERX10145850
10317.X00179147	ERX10145851
10317.X00179148	ERX10145852
10317.X00179150	ERX10145853
10317.X00179152	ERX10145854
10317.X00179156	ERX10145855
10317.X00179160	ERX10145856
10317.X00179167	ERX10145857
10317.X00179169	ERX10145858
10317.X00179171	ERX10145859
10317.X00179172	ERX10145860
10317.X00179175	ERX10145861
10317.X00179178	ERX10145862
10317.X00179180	ERX10145863
10317.X00179185	ERX10145864
10317.X00179186	ERX10145865
10317.X00179187	ERX10145866
10317.X00179188	ERX10145867
10317.X00179194	ERX10145868
10317.X00179195	ERX10145869
10317.X00179200	ERX10145870
10317.X00179202	ERX10145871
10317.X00179203	ERX10145872
10317.X00179204	ERX10145873
10317.X00179205	ERX10145874
10317.X00179211	ERX10145875
10317.X00179213	ERX10145876
10317.X00179216	ERX10145877
10317.X00179219	ERX10145878
10317.X00179220	ERX10145879
10317.X00179225	ERX10145880
10317.X00179230	ERX10145881
10317.X00179231	ERX10145882
10317.X00179233	ERX10145883
10317.X00179241	ERX10145884
10317.X00179242	ERX10145885
10317.X00179250	ERX10145886
10317.X00179253	ERX10145887
10317.X00179257	ERX10145888
10317.X00179259	ERX10145889
10317.X00179261	ERX10145890
10317.X00179263	ERX10145891
10317.X00179266	ERX10145892
10317.X00179268	ERX10145893
10317.X00179272	ERX10145894
10317.X00179273	ERX10145895
10317.X00179274	ERX10145896
10317.X00179277	ERX10145897
10317.X00179278	ERX10145898
10317.X00179282	ERX10145899
10317.X00179284	ERX10145900
10317.X00179288	ERX10145901
10317.X00179291	ERX10145902
10317.X00179292	ERX10145903
10317.X00179293	ERX10145904
10317.X00179298	ERX10145905
10317.X00179300	ERX10145906
10317.X00179301	ERX10145907
10317.X00179302	ERX10145908
10317.X00179303	ERX10145909
10317.X00179306	ERX10145910
10317.X00179307	ERX10145911
10317.X00179311	ERX10145912
10317.X00179313	ERX10145913
10317.X00179317	ERX10145914
10317.X00179318	ERX10145915
10317.X00179325	ERX10145916
10317.X00179327	ERX10145917
10317.X00179329	ERX10145918
10317.X00179332	ERX10145919
10317.X00179339	ERX10145920
10317.X00179340	ERX10145921
10317.X00179341	ERX10145922
10317.X00179342	ERX10145923
10317.X00179349	ERX10145924
10317.X00179351	ERX10145925
10317.X00179352	ERX10145926
10317.X00179353	ERX10145927
10317.X00179354	ERX10145928
10317.X00179356	ERX10145929
10317.X00179357	ERX10145930
10317.X00179360	ERX10145931
10317.X00179361	ERX10145932
10317.X00179362	ERX10145933
10317.X00179363	ERX10145934
10317.X00179364	ERX10145935
10317.X00179366	ERX10145936
10317.X00179368	ERX10145937
10317.X00179370	ERX10145938
10317.X00179374	ERX10145939
10317.X00179375	ERX10145940
10317.X00179381	ERX10145941
10317.X00179384	ERX10145942
10317.X00179385	ERX10145943
10317.X00179387	ERX10145944
10317.X00179390	ERX10145945
10317.X00179397	ERX10145946
10317.X00179398	ERX10145947
10317.X00179405	ERX10145948
10317.X00179406	ERX10145949
10317.X00179407	ERX10145950
10317.X00179408	ERX10145951
10317.X00179410	ERX10145952
10317.X00179411	ERX10145953
10317.X00179414	ERX10145954
10317.X00179416	ERX10145955
10317.X00179422	ERX10145956
10317.X00179428	ERX10145957
10317.X00179430	ERX10145958
10317.X00179437	ERX10145959
10317.X00179443	ERX10145960
10317.X00179445	ERX10145961
10317.X00179446	ERX10145962
10317.X00179452	ERX10145963
10317.X00179453	ERX10145964
10317.X00179454	ERX10145965
10317.X00179455	ERX10145966
10317.X00179457	ERX10145967
10317.X00179458	ERX10145968
10317.X00179460	ERX10145969
10317.X00179463	ERX10145970
10317.X00179464	ERX10145971
10317.X00179467	ERX10145972
10317.X00179468	ERX10145973
10317.X00179469	ERX10145974
10317.X00179470	ERX10145975
10317.X00179472	ERX10145976
10317.X00179478	ERX10145977
10317.X00179482	ERX10145978
10317.X00179484	ERX10145979
10317.X00179487	ERX10145980
10317.X00179489	ERX10145981
10317.X00179491	ERX10145982
10317.X00179492	ERX10145983
10317.X00179493	ERX10145984
10317.X00179496	ERX10145985
10317.X00179499	ERX10145986
10317.X00179501	ERX10145987
10317.X00179502	ERX10145988
10317.X00179503	ERX10145989
10317.X00179510	ERX10145990
10317.X00179512	ERX10145991
10317.X00179515	ERX10145992
10317.X00179518	ERX10145993
10317.X00179523	ERX10145994
10317.X00179525	ERX10145995
10317.X00179530	ERX10145996
10317.X00179532	ERX10145997
10317.X00179535	ERX10145998
10317.X00179537	ERX10145999
10317.X00179542	ERX10146000
10317.X00179543	ERX10146001
10317.X00179544	ERX10146002
10317.X00179546	ERX10146003
10317.X00179549	ERX10146004
10317.X00179558	ERX10146005
10317.X00179560	ERX10146006
10317.X00179561	ERX10146007
10317.X00179562	ERX10146008
10317.X00179563	ERX10146009
10317.X00179564	ERX10146010
10317.X00179565	ERX10146011
10317.X00179567	ERX10146012
10317.X00179569	ERX10146013
10317.X00179572	ERX10146014
10317.X00179574	ERX10146015
10317.X00179575	ERX10146016
10317.X00179577	ERX10146017
10317.X00179579	ERX10146018
10317.X00179581	ERX10146019
10317.X00179582	ERX10146020
10317.X00179583	ERX10146021
10317.X00179589	ERX10146022
10317.X00179590	ERX10146023
10317.X00179591	ERX10146024
10317.X00179592	ERX10146025
10317.X00179596	ERX10146026
10317.X00179598	ERX10146027
10317.X00179599	ERX10146028
10317.X00179601	ERX10146029
10317.X00179602	ERX10146030
10317.X00179603	ERX10146031
10317.X00179605	ERX10146032
10317.X00179606	ERX10146033
10317.X00179607	ERX10146034
10317.X00179609	ERX10146035
10317.X00179612	ERX10146036
10317.X00179613	ERX10146037
10317.X00179616	ERX10146038
10317.X00179619	ERX10146039
10317.X00179620	ERX10146040
10317.X00179621	ERX10146041
10317.X00179622	ERX10146042
10317.X00179623	ERX10146043
10317.X00179628	ERX10146044
10317.X00179630	ERX10146045
10317.X00179631	ERX10146046
10317.X00179632	ERX10146047
10317.X00179633	ERX10146048
10317.X00179634	ERX10146049
10317.X00179638	ERX10146050
10317.X00179639	ERX10146051
10317.X00179642	ERX10146052
10317.X00179645	ERX10146053
10317.X00179650	ERX10146054
10317.X00179651	ERX10146055
10317.X00179653	ERX10146056
10317.X00179654	ERX10146057
10317.X00179655	ERX10146058
10317.X00179656	ERX10146059
10317.X00179657	ERX10146060
10317.X00179658	ERX10146061
10317.X00179661	ERX10146062
10317.X00179664	ERX10146063
10317.X00179665	ERX10146064
10317.X00179666	ERX10146065
10317.X00179668	ERX10146066
10317.X00179669	ERX10146067
10317.X00179672	ERX10146068
10317.X00179673	ERX10146069
10317.X00179674	ERX10146070
10317.X00179677	ERX10146071
10317.X00179679	ERX10146072
10317.X00179680	ERX10146073
10317.X00179681	ERX10146074
10317.X00179691	ERX10146075
10317.X00179692	ERX10146076
10317.X00179693	ERX10146077
10317.X00179694	ERX10146078
10317.X00179701	ERX10146079
10317.X00179702	ERX10146080
10317.X00179706	ERX10146081
10317.X00179707	ERX10146082
10317.X00179709	ERX10146083
10317.X00179722	ERX10146084
10317.X00179725	ERX10146085
10317.X00179726	ERX10146086
10317.X00179728	ERX10146087
10317.X00179729	ERX10146088
10317.X00179730	ERX10146089
10317.X00179731	ERX10146090
10317.X00179733	ERX10146091
10317.X00179735	ERX10146092
10317.X00179736	ERX10146093
10317.X00182256	ERX10146094
10317.X00182261	ERX10146095
10317.X00182265	ERX10146096
10317.X00182267	ERX10146097
10317.X00182272	ERX10146098
10317.X00182275	ERX10146099
10317.X00182277	ERX10146100
10317.X00182279	ERX10146101
10317.X00182283	ERX10146102
10317.X00182285	ERX10146103
10317.X00182290	ERX10146104
10317.X00182292	ERX10146105
10317.X00182294	ERX10146106
10317.X00185439	ERX10146107
10317.X00185456	ERX10146108
10317.X00185459	ERX10146109
10317.X00185464	ERX10146110
10317.X00185470	ERX10146111
10317.X00185471	ERX10146112
10317.X00185479	ERX10146113
10317.X00185482	ERX10146114
10317.X00185504	ERX10146115
10317.X00185507	ERX10146116
10317.X00185521	ERX10146117
10317.X00185526	ERX10146118
10317.X00185566	ERX10146119
10317.X00185569	ERX10146120
10317.X00185577	ERX10146121
10317.X00185597	ERX10146122
10317.X00185610	ERX10146123
10317.X00185621	ERX10146124
10317.X00185622	ERX10146125
10317.X00185626	ERX10146126
10317.X00185633	ERX10146127
10317.X00185637	ERX10146128
10317.X00185658	ERX10146129
10317.X00185660	ERX10146130
10317.X00185662	ERX10146131
10317.X00185663	ERX10146132
10317.X00185676	ERX10146133
10317.X00185679	ERX10146134
10317.X00185696	ERX10146135
10317.X00185702	ERX10146136
10317.X00185813	ERX10146158
10317.X00185824	ERX10146159
10317.X00185826	ERX10146160
10317.X00185844	ERX10146161
10317.X00185854	ERX10146162
10317.X00185866	ERX10146163
10317.X00185869	ERX10146164
10317.X00185879	ERX10146165
10317.X00185881	ERX10146166
10317.X00185882	ERX10146167
10317.X00185883	ERX10146168
10317.X00185900	ERX10146169
10317.X00185910	ERX10146170
10317.X00185917	ERX10146171
10317.X00185925	ERX10146172

## Sheet: prep_16875
sample_name	experiment_accession
10317.BLANK1.1A	ERX13696304
10317.BLANK2.2A	ERX13696313
10317.BLANK3.3A	ERX13696321
10317	ERX13696299
10317.BLANK4.6A	ERX13696329
10317.BLANK5.7A	ERX13696364
10317.BLANK5.8A	ERX13696372
10317.X00178986	ERX13696396
10317.BLANK5.9A	ERX13696380
10317.BLANK5.10A	ERX13696337
10317.BLANK5.11A	ERX13696345
10317.BLANK5.12A	ERX13696353
10317.BLANK1.1B	ERX13696305
10317.BLANK2.2B	ERX13696314
10317.BLANK3.3B	ERX13696322
10317	ERX13696300
10317.BLANK4.6B	ERX13696330
10317.BLANK5.7B	ERX13696365
10317.BLANK6.7B	ERX13696388
10317	ERX13696294
10317	ERX13696295
10317	ERX13696296
10317	ERX13696297
10317	ERX13696298
10317	ERX13696301
10317	ERX13696302
10317	ERX13696303
10317.BLANK1.1C	ERX13696306
10317.BLANK1.1D	ERX13696307
10317.BLANK1.1E	ERX13696308
10317.BLANK1.1F	ERX13696309
10317.BLANK1.1G	ERX13696310
10317.BLANK1.1H	ERX13696311
10317.BLANK1.2D	ERX13696312
10317.BLANK2.2C	ERX13696315
10317.BLANK2.2D	ERX13696316
10317.BLANK2.2E	ERX13696317
10317.BLANK2.2F	ERX13696318
10317.BLANK2.2G	ERX13696319
10317.BLANK2.2H	ERX13696320
10317.BLANK3.3C	ERX13696323
10317.BLANK3.3D	ERX13696324
10317.BLANK3.3E	ERX13696325
10317.BLANK3.3F	ERX13696326
10317.BLANK3.3G	ERX13696327
10317.BLANK3.3H	ERX13696328
10317.BLANK4.6C	ERX13696331
10317.BLANK4.6D	ERX13696332
10317.BLANK4.6E	ERX13696333
10317.BLANK4.6F	ERX13696334
10317.BLANK4.6G	ERX13696335
10317.BLANK4.6H	ERX13696336
10317.BLANK5.10B	ERX13696338
10317.BLANK5.10D	ERX13696340
10317.BLANK5.10E	ERX13696341
10317.BLANK5.10F	ERX13696342
10317.BLANK5.10G	ERX13696343
10317.BLANK5.10H	ERX13696344
10317.BLANK5.11C	ERX13696347
10317.BLANK5.11D	ERX13696348
10317.BLANK5.11E	ERX13696349
10317.BLANK5.11F	ERX13696350
10317.BLANK5.11G	ERX13696351
10317.BLANK5.11H	ERX13696352
10317.BLANK5.12B	ERX13696354
10317.BLANK5.12C	ERX13696355
10317.BLANK5.12D	ERX13696356
10317.BLANK5.12E	ERX13696357
10317.BLANK5.12F	ERX13696358
10317.BLANK5.12G	ERX13696359
10317.BLANK5.12H	ERX13696360
10317.BLANK5.6F	ERX13696361
10317.BLANK5.6G	ERX13696362
10317.BLANK5.6H	ERX13696363
10317.BLANK5.7D	ERX13696367
10317.BLANK5.7E	ERX13696368
10317.BLANK5.7F	ERX13696369
10317.BLANK5.7G	ERX13696370
10317.BLANK5.7H	ERX13696371
10317.BLANK5.8B	ERX13696373
10317.BLANK5.8C	ERX13696374
10317.BLANK5.8D	ERX13696375
10317.BLANK5.8F	ERX13696377
10317.BLANK5.8G	ERX13696378
10317.BLANK5.8H	ERX13696379
10317.BLANK5.9B	ERX13696381
10317.BLANK5.9C	ERX13696382
10317.BLANK5.9D	ERX13696383
10317.BLANK5.9E	ERX13696384
10317.BLANK5.9F	ERX13696385
10317.BLANK5.9G	ERX13696386
10317.BLANK5.9H	ERX13696387
10317.BLANK6.7C	ERX13696389
10317.BLANK6.7D	ERX13696390
10317.BLANK6.7E	ERX13696391
10317.BLANK6.7F	ERX13696392
10317.BLANK6.7G	ERX13696393
10317.BLANK6.7H	ERX13696394
10317.X00178948	ERX13696395
10317.X00179034	ERX13696397
10317.X00179035	ERX13696398
10317.X00179040	ERX13696399
10317.X00179042	ERX13696400
10317.X00179059	ERX13696401
10317.X00179125	ERX13696402
10317.X00179146	ERX13696403
10317.X00179153	ERX13696404
10317.X00179154	ERX13696405
10317.X00179165	ERX13696406
10317.X00179192	ERX13696407
10317.X00179260	ERX13696408
10317.X00179295	ERX13696409
10317.X00179299	ERX13696410
10317.X00179326	ERX13696411
10317.X00179343	ERX13696412
10317.X00179344	ERX13696413
10317.X00179369	ERX13696414
10317.X00179395	ERX13696415
10317.X00179401	ERX13696416
10317.X00179418	ERX13696417
10317.X00179423	ERX13696418
10317.X00179429	ERX13696419
10317.X00179432	ERX13696420
10317.X00179434	ERX13696421
10317.X00179444	ERX13696422
10317.X00179526	ERX13696423
10317.X00179531	ERX13696424
10317.X00179548	ERX13696425
10317.X00179580	ERX13696426
10317.X00179670	ERX13696427
10317.X00179700	ERX13696428
10317.X00179738	ERX13696429
10317.X00179739	ERX13696430
10317.X00179740	ERX13696431
10317.X00179741	ERX13696432
10317.X00179743	ERX13696433
10317.X00179745	ERX13696434
10317.X00179746	ERX13696435
10317.X00179747	ERX13696436
10317.X00179750	ERX13696437
10317.X00179752	ERX13696438
10317.X00179765	ERX13696439
10317.X00179766	ERX13696440
10317.X00179767	ERX13696441
10317.X00179769	ERX13696442
10317.X00179770	ERX13696443
10317.X00179774	ERX13696444
10317.X00179778	ERX13696445
10317.X00179781	ERX13696446
10317.X00179782	ERX13696447
10317.X00179784	ERX13696448
10317.X00179787	ERX13696449
10317.X00179789	ERX13696450
10317.X00179795	ERX13696451
10317.X00179796	ERX13696452
10317.X00179801	ERX13696453
10317.X00179804	ERX13696454
10317.X00179805	ERX13696455
10317.X00179806	ERX13696456
10317.X00179807	ERX13696457
10317.X00179808	ERX13696458
10317.X00179809	ERX13696459
10317.X00179812	ERX13696460
10317.X00179813	ERX13696461
10317.X00179815	ERX13696462
10317.X00179816	ERX13696463
10317.X00179818	ERX13696464
10317.X00179822	ERX13696465
10317.X00179824	ERX13696466
10317.X00179827	ERX13696467
10317.X00179828	ERX13696468
10317.X00179829	ERX13696469
10317.X00179833	ERX13696470
10317.X00179842	ERX13696471
10317.X00179846	ERX13696472
10317.X00179853	ERX13696473
10317.X00179854	ERX13696474
10317.X00179855	ERX13696475
10317.X00179856	ERX13696476
10317.X00179857	ERX13696477
10317.X00179861	ERX13696478
10317.X00179862	ERX13696479
10317.X00179864	ERX13696480
10317.X00179865	ERX13696481
10317.X00179867	ERX13696482
10317.X00179871	ERX13696483
10317.X00179872	ERX13696484
10317.X00179873	ERX13696485
10317.X00179875	ERX13696486
10317.X00179876	ERX13696487
10317.X00179877	ERX13696488
10317.X00179883	ERX13696489
10317.X00179887	ERX13696490
10317.X00179888	ERX13696491
10317.X00179889	ERX13696492
10317.X00179890	ERX13696493
10317.X00179891	ERX13696494
10317.X00179896	ERX13696495
10317.X00179897	ERX13696496
10317.X00179899	ERX13696497
10317.X00179900	ERX13696498
10317.X00179904	ERX13696499
10317.X00179909	ERX13696500
10317.X00179911	ERX13696501
10317.X00179912	ERX13696502
10317.X00179918	ERX13696503
10317.X00179921	ERX13696504
10317.X00179927	ERX13696505
10317.X00179928	ERX13696506
10317.X00179929	ERX13696507
10317.X00179930	ERX13696508
10317.X00179933	ERX13696509
10317.X00179934	ERX13696510
10317.X00179937	ERX13696511
10317.X00179938	ERX13696512
10317.X00179944	ERX13696513
10317.X00179945	ERX13696514
10317.X00179949	ERX13696515
10317.X00179950	ERX13696516
10317.X00179953	ERX13696517
10317.X00179954	ERX13696518
10317.X00179955	ERX13696519
10317.X00179958	ERX13696520
10317.X00179959	ERX13696521
10317.X00179960	ERX13696522
10317.X00179962	ERX13696523
10317.X00179963	ERX13696524
10317.X00179964	ERX13696525
10317.X00179966	ERX13696526
10317.X00179967	ERX13696527
10317.X00179968	ERX13696528
10317.X00179972	ERX13696530
10317.X00179974	ERX13696531
10317.X00179975	ERX13696532
10317.X00179977	ERX13696533
10317.X00179978	ERX13696534
10317.X00179979	ERX13696535
10317.X00179982	ERX13696536
10317.X00179983	ERX13696537
10317.X00179986	ERX13696538
10317.X00179988	ERX13696539
10317.X00179991	ERX13696540
10317.X00179992	ERX13696541
10317.X00179993	ERX13696542
10317.X00179994	ERX13696543
10317.X00180002	ERX13696544
10317.X00180003	ERX13696545
10317.X00180004	ERX13696546
10317.X00180009	ERX13696547
10317.X00180010	ERX13696548
10317.X00180012	ERX13696549
10317.X00180013	ERX13696550
10317.X00180014	ERX13696551
10317.X00180017	ERX13696552
10317.X00180019	ERX13696553
10317.X00180021	ERX13696554
10317.X00180024	ERX13696555
10317.X00180025	ERX13696556
10317.X00180026	ERX13696557
10317.X00180027	ERX13696558
10317.X00180028	ERX13696559
10317.X00180029	ERX13696560
10317.X00180030	ERX13696561
10317.X00180031	ERX13696562
10317.X00180033	ERX13696563
10317.X00180035	ERX13696564
10317.X00180038	ERX13696565
10317.X00180039	ERX13696566
10317.X00180041	ERX13696567
10317.X00180043	ERX13696568
10317.X00180044	ERX13696569
10317.X00180045	ERX13696570
10317.X00180048	ERX13696571
10317.X00180049	ERX13696572
10317.X00180051	ERX13696573
10317.X00180053	ERX13696574
10317.X00180056	ERX13696575
10317.X00180057	ERX13696576
10317.X00180058	ERX13696577
10317.X00180059	ERX13696578
10317.X00180062	ERX13696579
10317.X00180063	ERX13696580
10317.X00180069	ERX13696581
10317.X00180072	ERX13696582
10317.X00180077	ERX13696583
10317.X00180082	ERX13696584
10317.X00180083	ERX13696585
10317.X00180087	ERX13696586
10317.X00180091	ERX13696587
10317.X00180093	ERX13696588
10317.X00180094	ERX13696589
10317.X00180095	ERX13696590
10317.X00180097	ERX13696591
10317.X00180101	ERX13696592
10317.X00180115	ERX13696593
10317.X00180116	ERX13696594
10317.X00180121	ERX13696595
10317.X00180126	ERX13696596
10317.X00180129	ERX13696597
10317.X00180130	ERX13696598
10317.X00180131	ERX13696599
10317.X00180136	ERX13696600
10317.X00180139	ERX13696601
10317.X00180140	ERX13696602
10317.X00180146	ERX13696603
10317.X00180148	ERX13696604
10317.X00180149	ERX13696605
10317.X00180150	ERX13696606
10317.X00180152	ERX13696607
10317.X00180153	ERX13696608
10317.X00180154	ERX13696609
10317.X00180155	ERX13696610
10317.X00180159	ERX13696611
10317.X00180160	ERX13696612
10317.X00180161	ERX13696613
10317.X00180163	ERX13696614
10317.X00180165	ERX13696615
10317.X00180166	ERX13696616
10317.X00180167	ERX13696617
10317.X00180168	ERX13696618
10317.X00180169	ERX13696619
10317.X00180170	ERX13696620
10317.X00180173	ERX13696621
10317.X00180176	ERX13696622
10317.X00180178	ERX13696623
10317.X00180182	ERX13696624
10317.X00180184	ERX13696625
10317.X00180185	ERX13696626
10317.X00180186	ERX13696627
10317.X00180188	ERX13696628
10317.X00180189	ERX13696629
10317.X00180191	ERX13696630
10317.X00180196	ERX13696631
10317.X00180199	ERX13696632
10317.X00180200	ERX13696633
10317.X00180201	ERX13696634
10317.X00180202	ERX13696635
10317.X00180205	ERX13696636
10317.X00180207	ERX13696637
10317.X00180209	ERX13696638
10317.X00180210	ERX13696639
10317.X00180211	ERX13696640
10317.X00180215	ERX13696641
10317.X00180216	ERX13696642
10317.X00180217	ERX13696643
10317.X00180219	ERX13696644
10317.X00180220	ERX13696645
10317.X00180221	ERX13696646
10317.X00180222	ERX13696647
10317.X00180224	ERX13696648
10317.X00180232	ERX13696649
10317.X00180233	ERX13696650
10317.X00180234	ERX13696651
10317.X00180238	ERX13696652
10317.X00180239	ERX13696653
10317.X00180242	ERX13696654
10317.X00180243	ERX13696655
10317.X00180247	ERX13696656
10317.X00180248	ERX13696657
10317.X00180250	ERX13696658
10317.X00180254	ERX13696660
10317.X00180255	ERX13696661
10317.X00180256	ERX13696662
10317.X00180257	ERX13696663
10317.X00180258	ERX13696664
10317.X00180259	ERX13696665
10317.X00180262	ERX13696666
10317.X00180264	ERX13696667
10317.X00180266	ERX13696668
10317.X00180270	ERX13696669
10317.X00180271	ERX13696670
10317.X00180274	ERX13696671
10317.X00180275	ERX13696672
10317.X00180279	ERX13696673
10317.X00180282	ERX13696674
10317.X00180283	ERX13696675
10317.X00180284	ERX13696676
10317.X00180285	ERX13696677
10317.X00180286	ERX13696678
10317.X00180287	ERX13696679
10317.X00180288	ERX13696680
10317.X00180290	ERX13696681
10317.X00180297	ERX13696682
10317.X00180298	ERX13696683
10317.X00180301	ERX13696684
10317.X00180302	ERX13696685
10317.X00180303	ERX13696686
10317.X00180308	ERX13696687
10317.X00180309	ERX13696688
10317.X00180314	ERX13696689
10317.X00180315	ERX13696690
10317.X00180318	ERX13696691
10317.X00180320	ERX13696692
10317.X00180321	ERX13696693
10317.X00180322	ERX13696694
10317.X00180324	ERX13696695
10317.X00180325	ERX13696696
10317.X00180328	ERX13696697
10317.X00180331	ERX13696698
10317.X00180334	ERX13696699
10317.X00180337	ERX13696700
10317.X00180339	ERX13696701
10317.X00180343	ERX13696702
10317.X00180344	ERX13696703
10317.X00180349	ERX13696704
10317.X00180350	ERX13696705
10317.X00180351	ERX13696706
10317.X00180354	ERX13696707
10317.X00180355	ERX13696708
10317.X00180358	ERX13696709
10317.X00180360	ERX13696710
10317.X00180361	ERX13696711
10317.X00180362	ERX13696712
10317.X00180367	ERX13696713
10317.X00180369	ERX13696714
10317.X00180372	ERX13696715
10317.X00180373	ERX13696716
10317.X00180374	ERX13696717
10317.X00180378	ERX13696718
10317.X00180379	ERX13696719
10317.X00180385	ERX13696720
10317.X00180386	ERX13696721
10317.X00180388	ERX13696722
10317.X00180389	ERX13696723
10317.X00180390	ERX13696724
10317.X00180401	ERX13696725
10317.X00180405	ERX13696726
10317.X00180406	ERX13696727
10317.X00180407	ERX13696728
10317.X00180410	ERX13696729
10317.X00180412	ERX13696730
10317.X00180414	ERX13696731
10317.X00180415	ERX13696732
10317.X00180416	ERX13696733
10317.X00180417	ERX13696734
10317.X00180419	ERX13696735
10317.X00180422	ERX13696736
10317.X00180423	ERX13696737
10317.X00180424	ERX13696738
10317.X00180426	ERX13696739
10317.X00180430	ERX13696740
10317.X00180432	ERX13696741
10317.X00180434	ERX13696742
10317.X00180439	ERX13696743
10317.X00180442	ERX13696744
10317.X00180447	ERX13696745
10317.X00180448	ERX13696746
10317.X00180449	ERX13696747
10317.X00180450	ERX13696748
10317.X00180451	ERX13696749
10317.X00180454	ERX13696750
10317.X00180456	ERX13696751
10317.X00180457	ERX13696752
10317.X00180460	ERX13696753
10317.X00180461	ERX13696754
10317.X00180463	ERX13696755
10317.X00180464	ERX13696756
10317.X00180465	ERX13696757
10317.X00180469	ERX13696758
10317.X00180471	ERX13696759
10317.X00180473	ERX13696760
10317.X00180474	ERX13696761
10317.X00180476	ERX13696762
10317.X00180477	ERX13696763
10317.X00180478	ERX13696764
10317.X00180480	ERX13696765
10317.X00180481	ERX13696766
10317.X00180482	ERX13696767
10317.X00180483	ERX13696768
10317.X00180484	ERX13696769
10317.X00180487	ERX13696770
10317.X00180489	ERX13696771
10317.X00180491	ERX13696772
10317.X00180492	ERX13696773
10317.X00180493	ERX13696774
10317.X00180494	ERX13696775
10317.X00180497	ERX13696776
10317.X00180498	ERX13696777
10317.X00180500	ERX13696778
10317.X00180501	ERX13696779
10317.X00180502	ERX13696780
10317.X00180504	ERX13696781
10317.X00180507	ERX13696782
10317.X00180513	ERX13696783
10317.X00180514	ERX13696784
10317.X00180515	ERX13696785
10317.X00180516	ERX13696786
10317.X00180518	ERX13696787
10317.X00180524	ERX13696788
10317.X00180530	ERX13696789
10317.X00180531	ERX13696790
10317.X00180534	ERX13696791
10317.X00180536	ERX13696792
10317.X00180542	ERX13696793
10317.X00180545	ERX13696794
10317.X00182271	ERX13696795
10317.X00182287	ERX13696796
10317.X00185435	ERX13696797
10317.X00185447	ERX13696798
10317.X00185448	ERX13696799
10317.X00185450	ERX13696800
10317.X00185452	ERX13696801
10317.X00185455	ERX13696802
10317.X00185463	ERX13696803
10317.X00185465	ERX13696804
10317.X00185475	ERX13696805
10317.X00185476	ERX13696806
10317.X00185478	ERX13696807
10317.X00185495	ERX13696808
10317.X00185508	ERX13696809
10317.X00185537	ERX13696810
10317.X00185541	ERX13696811
10317.X00185543	ERX13696812
10317.X00185548	ERX13696813
10317.X00185554	ERX13696814
10317.X00185555	ERX13696815
10317.X00185565	ERX13696816
10317.X00185572	ERX13696817
10317.X00185590	ERX13696818
10317.X00185600	ERX13696819
10317.X00185604	ERX13696820
10317.X00185605	ERX13696821
10317.X00185608	ERX13696822
10317.X00185611	ERX13696823
10317.X00185613	ERX13696824
10317.X00185624	ERX13696825
10317.X00185652	ERX13696826
10317.X00185653	ERX13696827
10317.X00185661	ERX13696828
10317.X00185665	ERX13696829
10317.X00185669	ERX13696830
10317.X00185670	ERX13696831
10317.X00185674	ERX13696832
10317.X00185677	ERX13696833
10317.X00185694	ERX13696834
10317.X00185723	ERX13696835
10317.X00185724	ERX13696836
10317.X00185725	ERX13696837
10317.X00185726	ERX13696838
10317.X00185732	ERX13696839
10317.X00185733	ERX13696840
10317.X00185735	ERX13696841
10317.X00185745	ERX13696842
10317.X00185751	ERX13696843
10317.X00185760	ERX13696844
10317.X00185766	ERX13696845
10317.X00185781	ERX13696846
10317.X00185805	ERX13696847
10317.X00185806	ERX13696848
10317.X00185822	ERX13696849
10317.X00185827	ERX13696850
10317.X00185830	ERX13696851
10317.X00185834	ERX13696852
10317.X00185839	ERX13696853
10317.X00185845	ERX13696854
10317.X00185849	ERX13696855
10317.X00185851	ERX13696856
10317.X00185852	ERX13696857
10317.X00185862	ERX13696858
10317.X00185863	ERX13696859
10317.X00185868	ERX13696860
10317.X00185870	ERX13696861
10317.X00185873	ERX13696862
10317.X00185878	ERX13696863
10317.X00185880	ERX13696864
10317.X00185896	ERX13696865
10317.X00185898	ERX13696866
10317.X00185901	ERX13696867
10317.X00185914	ERX13696868
10317.X00185929	ERX13696869
